# Supplementary material for: Ethyl 5-(4-chloro­phen­yl)-2-[(Z)-(methoxy­carbon­yl)methyl­ene]-7-methyl-3-oxo-3,5-dihydro-2H-thia­zolo[3,2-a]pyrimi­dine-6-carboxyl­ate
Source: Acta Crystallogr Sect E Struct Rep Online. 2009 Jan 23;65(Pt 2):o375. doi: 10.1107/S1600536809002451 (PMC2968292; doi:10.1107/S1600536809002451)
Supplement: Supplementary file 1 [file e-65-0o375-sup1.cif]

##############################################################################
###                                                                        ###
###        Electronic paper (Acta Crystallographica Section E)             ###
###                                                                        ###
##############################################################################
#                                                                            #
# This CIF contains the data in a paper accepted for publication in Acta     #
# Crystallographica Section E. It conforms to the requirements of Notes      #
# for Authors for Section E, and has been peer reviewed under the auspices   #
# of the IUCr Commission on Journals.                                        #
#                                                                            #
# Full details of the Crystallographic Information File format               #
# are given in the paper "The Crystallographic Information File (CIF):       #
# a New Standard Archive File for Crystallography" by S. R. Hall, F. H.      #
# Allen and I. D. Brown [Acta Cryst. (1991), A47, 655-685].                  #
#                                                                            #
# The current version of the core CIF dictionary is obtainable from          #
# ftp://ftp.iucr.org/pub/cif_core.dic. The current version number is 2.4.    #
#                                                                            #
# Software is freely available for graphical display of the structure(s) in  #
# this CIF.  For information consult the CIF home page http://www.iucr.org/  #
# cif/home.html                                                              #
#                                                                            #
# This file may be used for bona fide research purposes within the           #
# scientific community so long as proper attribution is given to the journal # 
# article from which it was obtained.                                        #
#                                                                            #
##############################################################################
                                             
data_I
_audit_creation_method     SHELXL-97
_chemical_name_systematic
;
Ethyl
5-(4-chlorophenyl)-2-[(<i>Z</i>)-(methoxycarbonyl)methylene]-7-methyl-3-oxo-
3,5-dihydro-2<i>H</i>-thiazolo[3,2-<i>a</i>]pyrimidine-6-carboxylate
;
_chemical_name_common     ?
_chemical_formula_moiety     'C19 H17 Cl N2 O5 S'
_chemical_formula_sum     'C19 H17 Cl N2 O5 S'
_chemical_formula_iupac     'C19 H17 Cl N2 O5 S'
_chemical_formula_weight     420.86
_chemical_melting_point     ?
_symmetry_cell_setting     Triclinic
_symmetry_space_group_name_H-M     'P -1'
loop_
    _symmetry_equiv_pos_as_xyz
    'x, y, z'
    '-x, -y, -z'
_cell_length_a     9.6687(19)
_cell_length_b     11.052(2)
_cell_length_c     11.064(2)
_cell_angle_alpha     108.04(3)
_cell_angle_beta     104.70(3)
_cell_angle_gamma     111.82(3)
_cell_volume     948.2(3)
_cell_formula_units_Z     2
_cell_measurement_reflns_used     3131
_cell_measurement_theta_min     2.131
_cell_measurement_theta_max     27.861
_cell_measurement_temperature     113(2)
_exptl_crystal_description     block
_exptl_crystal_colour     yellow
_exptl_crystal_size_max     0.20
_exptl_crystal_size_mid     0.14
_exptl_crystal_size_min     0.10
_exptl_crystal_density_diffrn     1.474
_exptl_crystal_density_meas     ?
_exptl_crystal_density_method     'not measured'
_exptl_crystal_F_000     436
_exptl_absorpt_coefficient_mu     0.346
_exptl_absorpt_correction_type     multi-scan
_exptl_absorpt_process_details     '(CrystalClear; Rigaku, 2005)'
_exptl_absorpt_correction_T_min     0.9340
_exptl_absorpt_correction_T_max     0.9662
_exptl_special_details
;
;
_diffrn_ambient_temperature     113(2)
_diffrn_radiation_type     MoK\a
_diffrn_radiation_wavelength     0.71073
_diffrn_radiation_source     'rotating anode'
_diffrn_radiation_monochromator     confocal
_diffrn_measurement_device_type     'Rigaku Saturn'
_diffrn_measurement_method     \w
_diffrn_detector_area_resol_mean     ?
_diffrn_reflns_number     6937
_diffrn_reflns_av_R_equivalents     0.0253
_diffrn_reflns_av_sigmaI/netI     0.0385
_diffrn_reflns_theta_min     2.13
_diffrn_reflns_theta_max     25.02
_diffrn_reflns_theta_full     25.02
_diffrn_measured_fraction_theta_max     0.993
_diffrn_measured_fraction_theta_full     0.993
_diffrn_reflns_limit_h_min     -11
_diffrn_reflns_limit_h_max     11
_diffrn_reflns_limit_k_min     -13
_diffrn_reflns_limit_k_max     13
_diffrn_reflns_limit_l_min     -11
_diffrn_reflns_limit_l_max     13
_diffrn_standards_number     0
_diffrn_standards_interval_count     0
_diffrn_standards_interval_time     0
_diffrn_standards_decay_%     0
_refine_special_details
;
Refinement of <i>F</i>^2^ against ALL reflections. The weighted <i>R</i>-factor
<i>wR</i> and goodness of fit <i>S</i> are based on <i>F</i>^2^, conventional
<i>R</i>-factors <i>R</i> are based on <i>F</i>, with <i>F</i> set to zero for
negative <i>F</i>^2^. The threshold expression of <i>F</i>^2^ >
\s(<i>F</i>^2^) is used only for calculating <i>R</i>-factors(gt) <i>etc</i>.
and is not relevant to the choice of reflections for refinement.
<i>R</i>-factors based on <i>F</i>^2^ are statistically about twice as large
as those based on <i>F</i>, and <i>R</i>- factors based on ALL data will be
even larger.
;
_reflns_number_total     3324
_reflns_number_gt     2622
_reflns_threshold_expression     I>2\s(I)
_refine_ls_structure_factor_coef     Fsqd
_refine_ls_matrix_type     full
_refine_ls_R_factor_all     0.0381
_refine_ls_R_factor_gt     0.0308
_refine_ls_wR_factor_gt     0.0873
_refine_ls_wR_factor_ref     0.0902
_refine_ls_goodness_of_fit_ref     1.079
_refine_ls_restrained_S_all     1.079
_refine_ls_number_reflns     3324
_refine_ls_number_parameters     256
_refine_ls_number_restraints     0
_refine_ls_hydrogen_treatment     constr
_refine_ls_weighting_scheme     calc
_refine_ls_weighting_details
                 'calc w=1/[\s^2^(Fo^2^)+(0.0541P)^2^] where P=(Fo^2^+2Fc^2^)/3'
_atom_sites_solution_hydrogens     geom
_atom_sites_solution_primary     direct
_atom_sites_solution_secondary     difmap
_refine_ls_shift/su_max     0.005
_refine_ls_shift/su_mean     0.000
_refine_diff_density_max     0.206
_refine_diff_density_min     -0.309
_refine_ls_extinction_method     none
_refine_ls_extinction_coef     ?
loop_
    _atom_type_symbol
    _atom_type_description
    _atom_type_scat_dispersion_real
    _atom_type_scat_dispersion_imag
    _atom_type_scat_source
    'C' 'C' 0.0033 0.0016
                         'International Tables Vol C Tables 4.2.6.8 and 6.1.1.4'
    'H' 'H' 0.0000 0.0000
                         'International Tables Vol C Tables 4.2.6.8 and 6.1.1.4'
    'N' 'N' 0.0061 0.0033
                         'International Tables Vol C Tables 4.2.6.8 and 6.1.1.4'
    'O' 'O' 0.0106 0.0060
                         'International Tables Vol C Tables 4.2.6.8 and 6.1.1.4'
    'S' 'S' 0.1246 0.1234
                         'International Tables Vol C Tables 4.2.6.8 and 6.1.1.4'
    'Cl' 'Cl' 0.1484 0.1585
                         'International Tables Vol C Tables 4.2.6.8 and 6.1.1.4'
_computing_data_collection     'CrystalClear (Rigaku, 2005)'
_computing_cell_refinement     'CrystalClear (Rigaku, 2005)'
_computing_data_reduction     'CrystalClear (Rigaku, 2005)'
_computing_structure_solution     'SHELXS97 (Sheldrick, 2008)'
_computing_structure_refinement     'SHELXL97 (Sheldrick, 2008)'
_computing_molecular_graphics     'SHELXTL (Sheldrick, 2008)'
_computing_publication_material     'SHELXTL (Sheldrick, 2008)'
loop_
    _atom_site_type_symbol
    _atom_site_label
    _atom_site_fract_x
    _atom_site_fract_y
    _atom_site_fract_z
    _atom_site_U_iso_or_equiv
    _atom_site_adp_type
    _atom_site_calc_flag
    _atom_site_refinement_flags
    _atom_site_occupancy
    _atom_site_disorder_assembly
    _atom_site_disorder_group
    S S1 0.27994(5) 0.74177(5) 0.87884(4) 0.01936(13) Uani d . 1 . .
    Cl Cl1 0.83796(7) 0.55727(6) 0.46536(6) 0.04201(17) Uani d . 1 . .
    O O1 0.64107(15) 1.21151(13) 0.64452(12) 0.0252(3) Uani d . 1 . .
    O O2 0.83679(14) 1.16857(12) 0.74775(11) 0.0186(3) Uani d . 1 . .
    O O3 0.73679(14) 0.84993(13) 0.99591(12) 0.0221(3) Uani d . 1 . .
    O O4 0.19590(15) 0.58671(13) 1.02307(12) 0.0243(3) Uani d . 1 . .
    O O5 0.35078(15) 0.50934(13) 1.13158(13) 0.0262(3) Uani d . 1 . .
    N N1 0.54957(16) 0.88470(15) 0.85693(13) 0.0157(3) Uani d . 1 . .
    N N2 0.31742(17) 0.89611(16) 0.73589(14) 0.0200(3) Uani d . 1 . .
    C C1 0.3241(2) 1.0508(2) 0.62209(18) 0.0232(4) Uani d . 1 . .
    H H1A 0.3709 1.1541 0.6765 0.035 Uiso calc R 1 . .
    H H1B 0.2115 1.0024 0.6075 0.035 Uiso calc R 1 . .
    H H1C 0.3300 1.0314 0.5333 0.035 Uiso calc R 1 . .
    C C2 0.4179(2) 0.99530(18) 0.69891(16) 0.0178(4) Uani d . 1 . .
    C C3 0.5774(2) 1.03422(18) 0.73312(16) 0.0158(4) Uani d . 1 . .
    C C4 0.6610(2) 0.96835(18) 0.80727(17) 0.0158(4) Uani d . 1 . .
    H H4 0.7612 1.0482 0.8889 0.019 Uiso calc R 1 . .
    C C5 0.3874(2) 0.85167(18) 0.81262(16) 0.0170(4) Uani d . 1 . .
    C C6 0.6833(2) 1.14651(18) 0.70222(16) 0.0173(4) Uani d . 1 . .
    C C7 0.9543(2) 1.27881(19) 0.72632(19) 0.0233(4) Uani d . 1 . .
    H H7A 0.9846 1.3759 0.7921 0.028 Uiso calc R 1 . .
    H H7B 0.9079 1.2670 0.6320 0.028 Uiso calc R 1 . .
    C C8 1.1019(2) 1.2568(2) 0.7497(2) 0.0328(5) Uani d . 1 . .
    H H8A 1.1400 1.2595 0.8401 0.049 Uiso calc R 1 . .
    H H8B 1.1874 1.3330 0.7455 0.049 Uiso calc R 1 . .
    H H8C 1.0723 1.1640 0.6786 0.049 Uiso calc R 1 . .
    C C9 0.7070(2) 0.86924(18) 0.71575(17) 0.0155(4) Uani d . 1 . .
    C C10 0.8681(2) 0.89652(19) 0.76003(18) 0.0210(4) Uani d . 1 . .
    H H10 0.9482 0.9778 0.8434 0.025 Uiso calc R 1 . .
    C C11 0.9108(2) 0.8038(2) 0.6811(2) 0.0253(4) Uani d . 1 . .
    H H11 1.0189 0.8226 0.7102 0.030 Uiso calc R 1 . .
    C C12 0.7895(2) 0.6831(2) 0.5585(2) 0.0254(4) Uani d . 1 . .
    C C13 0.6299(2) 0.6568(2) 0.50944(19) 0.0236(4) Uani d . 1 . .
    H H13 0.5509 0.5776 0.4242 0.028 Uiso calc R 1 . .
    C C14 0.5891(2) 0.75084(18) 0.58961(17) 0.0186(4) Uani d . 1 . .
    H H14 0.4818 0.7340 0.5582 0.022 Uiso calc R 1 . .
    C C15 0.5986(2) 0.82795(18) 0.94441(16) 0.0167(4) Uani d . 1 . .
    C C16 0.4553(2) 0.73775(18) 0.96435(17) 0.0178(4) Uani d . 1 . .
    C C17 0.4656(2) 0.66465(18) 1.04032(17) 0.0193(4) Uani d . 1 . .
    H H17 0.5632 0.6650 1.0787 0.023 Uiso calc R 1 . .
    C C18 0.3229(2) 0.58440(18) 1.06279(17) 0.0200(4) Uani d . 1 . .
    C C19 0.2160(3) 0.4307(2) 1.1621(2) 0.0341(5) Uani d . 1 . .
    H H19A 0.2063 0.4991 1.2332 0.051 Uiso calc R 1 . .
    H H19B 0.2374 0.3656 1.1945 0.051 Uiso calc R 1 . .
    H H19C 0.1156 0.3756 1.0787 0.051 Uiso calc R 1 . .
loop_
    _atom_site_aniso_label
    _atom_site_aniso_U_11
    _atom_site_aniso_U_22
    _atom_site_aniso_U_33
    _atom_site_aniso_U_12
    _atom_site_aniso_U_13
    _atom_site_aniso_U_23
    S1 0.0146(2) 0.0231(3) 0.0214(2) 0.0090(2) 0.00922(19) 0.0103(2)
    Cl1 0.0664(4) 0.0408(3) 0.0612(4) 0.0422(3) 0.0514(3) 0.0323(3)
    O1 0.0212(7) 0.0253(7) 0.0322(7) 0.0122(6) 0.0078(6) 0.0180(6)
    O2 0.0143(6) 0.0174(6) 0.0248(6) 0.0073(5) 0.0076(5) 0.0112(5)
    O3 0.0144(7) 0.0281(7) 0.0257(7) 0.0108(6) 0.0070(5) 0.0152(6)
    O4 0.0203(7) 0.0257(7) 0.0259(7) 0.0094(6) 0.0118(6) 0.0108(6)
    O5 0.0321(8) 0.0242(7) 0.0363(7) 0.0160(7) 0.0232(7) 0.0200(6)
    N1 0.0134(8) 0.0181(8) 0.0170(7) 0.0084(7) 0.0066(6) 0.0083(6)
    N2 0.0156(8) 0.0245(9) 0.0232(8) 0.0119(7) 0.0087(6) 0.0115(7)
    C1 0.0180(10) 0.0290(11) 0.0252(9) 0.0152(9) 0.0066(8) 0.0127(8)
    C2 0.0195(10) 0.0186(9) 0.0140(8) 0.0110(8) 0.0062(7) 0.0045(7)
    C3 0.0169(9) 0.0153(9) 0.0147(8) 0.0099(8) 0.0053(7) 0.0047(7)
    C4 0.0120(9) 0.0165(9) 0.0173(8) 0.0058(7) 0.0054(7) 0.0079(7)
    C5 0.0129(9) 0.0164(9) 0.0173(8) 0.0066(8) 0.0064(7) 0.0032(7)
    C6 0.0175(9) 0.0162(9) 0.0150(8) 0.0092(8) 0.0049(7) 0.0037(7)
    C7 0.0163(10) 0.0206(10) 0.0287(10) 0.0040(8) 0.0071(8) 0.0143(8)
    C8 0.0212(11) 0.0423(13) 0.0442(12) 0.0149(10) 0.0168(9) 0.0284(11)
    C9 0.0165(9) 0.0172(9) 0.0204(9) 0.0103(8) 0.0101(7) 0.0130(7)
    C10 0.0167(10) 0.0217(10) 0.0292(10) 0.0099(8) 0.0106(8) 0.0152(8)
    C11 0.0205(10) 0.0301(11) 0.0445(12) 0.0179(9) 0.0220(9) 0.0253(10)
    C12 0.0403(12) 0.0271(11) 0.0373(11) 0.0257(10) 0.0311(10) 0.0240(9)
    C13 0.0311(11) 0.0199(10) 0.0236(9) 0.0137(9) 0.0141(8) 0.0104(8)
    C14 0.0175(10) 0.0200(9) 0.0211(9) 0.0102(8) 0.0086(8) 0.0110(8)
    C15 0.0192(10) 0.0156(9) 0.0143(8) 0.0095(8) 0.0067(7) 0.0048(7)
    C16 0.0160(9) 0.0166(9) 0.0168(8) 0.0077(8) 0.0075(7) 0.0027(7)
    C17 0.0196(10) 0.0185(9) 0.0190(9) 0.0100(8) 0.0081(8) 0.0064(7)
    C18 0.0235(10) 0.0166(9) 0.0165(9) 0.0090(8) 0.0091(8) 0.0040(7)
    C19 0.0415(13) 0.0302(12) 0.0459(12) 0.0164(11) 0.0317(11) 0.0252(10)
_geom_special_details
;
All e.s.d.'s (except the e.s.d. in the dihedral angle between two l.s. planes)
are estimated using the full covariance matrix. The cell e.s.d.'s are taken
into account individually in the estimation of e.s.d.'s in distances, angles
and torsion angles; correlations between e.s.d.'s in cell parameters are only
used when they are defined by crystal symmetry. An approximate (isotropic)
treatment of cell e.s.d.'s is used for estimating e.s.d.'s involving l.s.
planes.
;
loop_
    _geom_bond_atom_site_label_1
    _geom_bond_atom_site_label_2
    _geom_bond_site_symmetry_2
    _geom_bond_distance
    _geom_bond_publ_flag
    S1 C16 . 1.7436(17) ?
    S1 C5 . 1.7582(17) ?
    Cl1 C12 . 1.7484(18) ?
    O1 C6 . 1.2084(18) ?
    O2 C6 . 1.338(2) ?
    O2 C7 . 1.4556(19) ?
    O3 C15 . 1.2063(19) ?
    O4 C18 . 1.208(2) ?
    O5 C18 . 1.3390(19) ?
    O5 C19 . 1.460(2) ?
    N1 C5 . 1.380(2) ?
    N1 C15 . 1.385(2) ?
    N1 C4 . 1.4804(19) ?
    N2 C5 . 1.278(2) ?
    N2 C2 . 1.415(2) ?
    C1 C2 . 1.506(2) ?
    C1 H1A . 0.9600 ?
    C1 H1B . 0.9600 ?
    C1 H1C . 0.9600 ?
    C2 C3 . 1.348(2) ?
    C3 C6 . 1.484(2) ?
    C3 C4 . 1.525(2) ?
    C4 C9 . 1.525(2) ?
    C4 H4 . 0.9800 ?
    C7 C8 . 1.507(2) ?
    C7 H7A . 0.9700 ?
    C7 H7B . 0.9700 ?
    C8 H8A . 0.9600 ?
    C8 H8B . 0.9600 ?
    C8 H8C . 0.9600 ?
    C9 C14 . 1.383(3) ?
    C9 C10 . 1.389(2) ?
    C10 C11 . 1.388(2) ?
    C10 H10 . 0.9300 ?
    C11 C12 . 1.380(3) ?
    C11 H11 . 0.9300 ?
    C12 C13 . 1.380(3) ?
    C13 C14 . 1.390(2) ?
    C13 H13 . 0.9300 ?
    C14 H14 . 0.9300 ?
    C15 C16 . 1.492(2) ?
    C16 C17 . 1.344(2) ?
    C17 C18 . 1.467(2) ?
    C17 H17 . 0.9300 ?
    C19 H19A . 0.9600 ?
    C19 H19B . 0.9600 ?
    C19 H19C . 0.9600 ?
loop_
    _geom_angle_atom_site_label_1
    _geom_angle_atom_site_label_2
    _geom_angle_atom_site_label_3
    _geom_angle_site_symmetry_1
    _geom_angle_site_symmetry_3
    _geom_angle
    _geom_angle_publ_flag
    C16 S1 C5 . . 90.62(8) ?
    C6 O2 C7 . . 116.24(12) ?
    C18 O5 C19 . . 115.21(14) ?
    C5 N1 C15 . . 115.79(14) ?
    C5 N1 C4 . . 121.86(13) ?
    C15 N1 C4 . . 122.26(13) ?
    C5 N2 C2 . . 116.82(14) ?
    C2 C1 H1A . . 109.5 ?
    C2 C1 H1B . . 109.5 ?
    H1A C1 H1B . . 109.5 ?
    C2 C1 H1C . . 109.5 ?
    H1A C1 H1C . . 109.5 ?
    H1B C1 H1C . . 109.5 ?
    C3 C2 N2 . . 122.50(14) ?
    C3 C2 C1 . . 126.35(16) ?
    N2 C2 C1 . . 111.13(14) ?
    C2 C3 C6 . . 121.48(14) ?
    C2 C3 C4 . . 122.65(15) ?
    C6 C3 C4 . . 115.87(14) ?
    N1 C4 C3 . . 108.32(12) ?
    N1 C4 C9 . . 109.42(13) ?
    C3 C4 C9 . . 113.84(12) ?
    N1 C4 H4 . . 108.4 ?
    C3 C4 H4 . . 108.4 ?
    C9 C4 H4 . . 108.4 ?
    N2 C5 N1 . . 126.49(15) ?
    N2 C5 S1 . . 121.06(13) ?
    N1 C5 S1 . . 112.42(11) ?
    O1 C6 O2 . . 123.10(15) ?
    O1 C6 C3 . . 126.17(15) ?
    O2 C6 C3 . . 110.73(13) ?
    O2 C7 C8 . . 106.32(13) ?
    O2 C7 H7A . . 110.5 ?
    C8 C7 H7A . . 110.5 ?
    O2 C7 H7B . . 110.5 ?
    C8 C7 H7B . . 110.5 ?
    H7A C7 H7B . . 108.7 ?
    C7 C8 H8A . . 109.5 ?
    C7 C8 H8B . . 109.5 ?
    H8A C8 H8B . . 109.5 ?
    C7 C8 H8C . . 109.5 ?
    H8A C8 H8C . . 109.5 ?
    H8B C8 H8C . . 109.5 ?
    C14 C9 C10 . . 119.53(15) ?
    C14 C9 C4 . . 120.55(14) ?
    C10 C9 C4 . . 119.91(16) ?
    C11 C10 C9 . . 120.70(18) ?
    C11 C10 H10 . . 119.7 ?
    C9 C10 H10 . . 119.7 ?
    C12 C11 C10 . . 118.56(16) ?
    C12 C11 H11 . . 120.7 ?
    C10 C11 H11 . . 120.7 ?
    C11 C12 C13 . . 121.80(16) ?
    C11 C12 Cl1 . . 119.10(14) ?
    C13 C12 Cl1 . . 119.07(16) ?
    C12 C13 C14 . . 118.87(18) ?
    C12 C13 H13 . . 120.6 ?
    C14 C13 H13 . . 120.6 ?
    C9 C14 C13 . . 120.43(16) ?
    C9 C14 H14 . . 119.8 ?
    C13 C14 H14 . . 119.8 ?
    O3 C15 N1 . . 124.33(15) ?
    O3 C15 C16 . . 126.19(14) ?
    N1 C15 C16 . . 109.48(13) ?
    C17 C16 C15 . . 122.53(15) ?
    C17 C16 S1 . . 125.85(14) ?
    C15 C16 S1 . . 111.62(11) ?
    C16 C17 C18 . . 120.08(15) ?
    C16 C17 H17 . . 120.0 ?
    C18 C17 H17 . . 120.0 ?
    O4 C18 O5 . . 124.64(15) ?
    O4 C18 C17 . . 123.25(15) ?
    O5 C18 C17 . . 112.11(14) ?
    O5 C19 H19A . . 109.5 ?
    O5 C19 H19B . . 109.5 ?
    H19A C19 H19B . . 109.5 ?
    O5 C19 H19C . . 109.5 ?
    H19A C19 H19C . . 109.5 ?
    H19B C19 H19C . . 109.5 ?
loop_
    _geom_torsion_atom_site_label_1
    _geom_torsion_atom_site_label_2
    _geom_torsion_atom_site_label_3
    _geom_torsion_atom_site_label_4
    _geom_torsion_site_symmetry_1
    _geom_torsion_site_symmetry_2
    _geom_torsion_site_symmetry_3
    _geom_torsion_site_symmetry_4
    _geom_torsion
    _geom_torsion_publ_flag
    C5 N2 C2 C3 . . . . 4.8(2) ?
    C5 N2 C2 C1 . . . . -173.86(14) ?
    N2 C2 C3 C6 . . . . -175.50(14) ?
    C1 C2 C3 C6 . . . . 2.9(3) ?
    N2 C2 C3 C4 . . . . 3.6(2) ?
    C1 C2 C3 C4 . . . . -178.02(15) ?
    C5 N1 C4 C3 . . . . 12.4(2) ?
    C15 N1 C4 C3 . . . . -171.19(13) ?
    C5 N1 C4 C9 . . . . -112.22(16) ?
    C15 N1 C4 C9 . . . . 64.19(19) ?
    C2 C3 C4 N1 . . . . -11.4(2) ?
    C6 C3 C4 N1 . . . . 167.76(13) ?
    C2 C3 C4 C9 . . . . 110.58(18) ?
    C6 C3 C4 C9 . . . . -70.30(19) ?
    C2 N2 C5 N1 . . . . -3.7(2) ?
    C2 N2 C5 S1 . . . . 174.06(11) ?
    C15 N1 C5 N2 . . . . 177.49(15) ?
    C4 N1 C5 N2 . . . . -5.9(3) ?
    C15 N1 C5 S1 . . . . -0.44(18) ?
    C4 N1 C5 S1 . . . . 176.18(11) ?
    C16 S1 C5 N2 . . . . -179.16(14) ?
    C16 S1 C5 N1 . . . . -1.10(13) ?
    C7 O2 C6 O1 . . . . 1.0(2) ?
    C7 O2 C6 C3 . . . . -178.78(13) ?
    C2 C3 C6 O1 . . . . -0.9(3) ?
    C4 C3 C6 O1 . . . . 180.00(15) ?
    C2 C3 C6 O2 . . . . 178.93(14) ?
    C4 C3 C6 O2 . . . . -0.21(19) ?
    C6 O2 C7 C8 . . . . -165.55(14) ?
    N1 C4 C9 C14 . . . . 65.01(17) ?
    C3 C4 C9 C14 . . . . -56.3(2) ?
    N1 C4 C9 C10 . . . . -114.05(16) ?
    C3 C4 C9 C10 . . . . 124.61(16) ?
    C14 C9 C10 C11 . . . . -1.9(2) ?
    C4 C9 C10 C11 . . . . 177.13(13) ?
    C9 C10 C11 C12 . . . . -0.7(2) ?
    C10 C11 C12 C13 . . . . 3.4(2) ?
    C10 C11 C12 Cl1 . . . . -174.78(11) ?
    C11 C12 C13 C14 . . . . -3.3(2) ?
    Cl1 C12 C13 C14 . . . . 174.86(12) ?
    C10 C9 C14 C13 . . . . 2.0(2) ?
    C4 C9 C14 C13 . . . . -177.04(13) ?
    C12 C13 C14 C9 . . . . 0.5(2) ?
    C5 N1 C15 O3 . . . . -177.63(15) ?
    C4 N1 C15 O3 . . . . 5.8(2) ?
    C5 N1 C15 C16 . . . . 2.09(19) ?
    C4 N1 C15 C16 . . . . -174.52(13) ?
    O3 C15 C16 C17 . . . . -2.8(3) ?
    N1 C15 C16 C17 . . . . 177.46(15) ?
    O3 C15 C16 S1 . . . . 176.86(14) ?
    N1 C15 C16 S1 . . . . -2.86(16) ?
    C5 S1 C16 C17 . . . . -178.09(16) ?
    C5 S1 C16 C15 . . . . 2.24(12) ?
    C15 C16 C17 C18 . . . . 176.57(14) ?
    S1 C16 C17 C18 . . . . -3.1(2) ?
    C19 O5 C18 O4 . . . . -2.1(2) ?
    C19 O5 C18 C17 . . . . 177.95(14) ?
    C16 C17 C18 O4 . . . . -4.6(3) ?
    C16 C17 C18 O5 . . . . 175.35(15) ?
data_global
_journal_date_recd_electronic     2009-01-14
_journal_date_accepted     2009-01-20
_journal_name_full     'Acta Crystallographica, Section E'
_journal_year     2009
_journal_volume     65
_journal_issue      2
_journal_page_first     o375
_journal_page_last     o375
_journal_paper_category     QO
_journal_coeditor_code     FL2231
_publ_contact_author_name     'Zhao-Hui Hou'
_publ_contact_author_address
;
Department of Chemistry and Chemical Engineering
Hunan Institute of Science and Technology
Yueyang 414000
People's Republic of China
;
_publ_contact_author_email     'houzhaohui1972@163.com'
_publ_contact_author_fax     '86730 8640463'
_publ_contact_author_phone     '86730 8640463'
_publ_section_title
;\
Ethyl
5-(4-chlorophenyl)-2-[(<i>Z</i>)-(methoxycarbonyl)methylene]-7-methyl-3-oxo-\
3,5-dihydro-2<i>H</i>-thiazolo[3,2-<i>a</i>]pyrimidine-6-carboxylate
;
loop_
    _publ_author_name
    _publ_author_footnote
    _publ_author_address
    'Hou, Zhao-Hui' .
;
Department of Chemistry and Chemical Engineering
Hunan Institute of Science and Technology
Yueyang 414000
People's Republic of China
;
    'Zhou, Ning-Bo' .
;
Department of Chemistry and Chemical Engineering
Hunan Institute of Science and Technology
Yueyang 414000
People's Republic of China
;
    'He, Bin-Hong' .
;
Department of Chemistry and Chemical Engineering
Hunan Institute of Science and Technology
Yueyang 414000
People's Republic of China
;
    'Li, Xiaofang' .
;
School of Chemistry and Chemical Engineering,
Hunan University of Science and Technology,
Xiangtan 411201, People's Republic of China
;
