# Supplementary material for: Ethyl 5-(4-chloro­phen­yl)-2-[(Z)-(methoxy­carbon­yl)methyl­ene]-7-methyl-3-oxo-3,5-dihydro-2H-thia­zolo[3,2-a]pyrimi­dine-6-carboxyl­ate
Source: Acta Crystallogr Sect E Struct Rep Online. 2009 Jan 23;65(Pt 2):o375. doi: 10.1107/S1600536809002451 (PMC2968292; doi:10.1107/S1600536809002451)
Supplement: Supplementary file 2 [file e-65-0o375-Isup2.hkl]

# 
# h,k,l, Fc-squared, Fo-squared, sigma(Fo-squared) and status flag 
# 
data_I
_shelx_title ' R90109E in P-1' 
_shelx_refln_list_code          4 
_shelx_F_calc_maximum      111.36 
_exptl_crystal_F_000       436.00 
_reflns_d_resolution_high  0.8403 
 
loop_ 
 _symmetry_equiv_pos_as_xyz 
 'x, y, z' 
 '-x, -y, -z' 
 
_cell_length_a     9.6687 
_cell_length_b    11.0518 
_cell_length_c    11.0636 
_cell_angle_alpha 108.037 
_cell_angle_beta  104.699 
_cell_angle_gamma 111.816 
 
_shelx_F_squared_multiplier     1.000 
 
loop_ 
 _refln_index_h 
 _refln_index_k 
 _refln_index_l 
 _refln_F_squared_calc 
 _refln_F_squared_meas 
 _refln_F_squared_sigma 
 _refln_observed_status 
   2   0   0     4619.10     4192.06     94.37 o 
   3   0   0      238.74      233.91      4.54 o 
   4   0   0      834.59      919.82     19.21 o 
   5   0   0       15.29       14.93      9.28 o 
   6   0   0       49.08       47.16      6.22 o 
   7   0   0      236.71      228.63     18.70 o 
   8   0   0      175.32      169.86     14.27 o 
   9   0   0       18.92       19.27      7.88 o 
 -10   1   0      114.31      142.18     11.94 o 
  -9   1   0        1.80        1.94      4.65 o 
  -8   1   0      126.73      107.55     12.34 o 
  -7   1   0       29.29       36.20      2.98 o 
  -6   1   0      109.12      113.59      4.00 o 
  -5   1   0      325.16      309.25     14.97 o 
  -4   1   0      721.61      743.65     11.88 o 
  -3   1   0     4282.87     3788.22     31.97 o 
  -2   1   0     3059.03     2774.22     21.90 o 
   0   1   0      590.27      566.71      4.88 o 
   1   1   0     1519.35     1365.62     13.44 o 
   2   1   0      227.03      240.39      4.27 o 
   3   1   0      305.01      314.19      7.57 o 
   4   1   0      121.41       99.71      8.16 o 
   5   1   0      198.39      191.89     10.33 o 
   6   1   0      322.12      321.13     18.06 o 
   7   1   0     1043.70     1049.42     55.97 o 
   8   1   0       23.22       23.56     23.87 o 
   9   1   0       42.79       45.58      7.64 o 
 -10   2   0       35.20       21.92     18.94 o 
  -9   2   0      361.91      335.19     19.94 o 
  -8   2   0      228.79      225.70     15.33 o 
  -7   2   0      107.62      108.15      4.00 o 
  -6   2   0       81.51       55.11      3.08 o 
  -5   2   0     3285.01     3371.85    125.65 o 
  -4   2   0        9.30        7.24      0.94 o 
  -3   2   0       97.14       92.18      1.79 o 
  -2   2   0     1088.99      966.63     19.65 o 
  -1   2   0      148.40      130.14      1.65 o 
   0   2   0      780.14      741.00     37.70 o 
   1   2   0        5.80        5.76      1.41 o 
   2   2   0       21.11       26.62      1.59 o 
   3   2   0       58.47       55.25      5.17 o 
   4   2   0      609.00      619.63     19.99 o 
   5   2   0       64.65       69.30      8.13 o 
   6   2   0     1107.66     1193.01     32.45 o 
   7   2   0       66.77       64.09      8.31 o 
   8   2   0       13.41        7.00     12.23 o 
 -10   3   0      196.33      190.82     14.35 o 
  -9   3   0      963.32      842.24     37.19 o 
  -8   3   0       86.49       86.12     10.04 o 
  -7   3   0       14.38       14.23      3.04 o 
  -6   3   0     1186.28     1311.14     21.66 o 
  -5   3   0      164.10      232.30      3.36 o 
  -4   3   0      743.03      776.24     13.82 o 
  -3   3   0      458.06      460.81      6.37 o 
  -2   3   0     1651.69     1484.21     18.16 o 
  -1   3   0      954.64      911.03     16.47 o 
   0   3   0     1531.28     1500.60     13.21 o 
   1   3   0     1759.36     1708.27     24.22 o 
   2   3   0      423.49      472.35     17.38 o 
   3   3   0       62.47       59.87      6.61 o 
   4   3   0       85.85       86.80      9.19 o 
   5   3   0       20.75       15.61     12.67 o 
   6   3   0       89.52       95.57     10.61 o 
   7   3   0       59.80       45.68      8.18 o 
   8   3   0      152.22      155.57     14.38 o 
 -10   4   0       32.52       20.40     23.68 o 
  -9   4   0        6.68       12.48      9.29 o 
  -8   4   0      255.29      225.62     13.99 o 
  -7   4   0      100.85      107.34      3.75 o 
  -6   4   0       12.98       16.87      1.63 o 
  -5   4   0     1322.90     1396.49     30.17 o 
  -4   4   0       55.95       58.28      1.45 o 
  -3   4   0       72.74       70.87      3.15 o 
  -2   4   0      144.74      104.79      6.19 o 
  -1   4   0        3.12        4.31      1.41 o 
   0   4   0       69.55       57.36      2.23 o 
   1   4   0       87.71       96.85      5.42 o 
   2   4   0      475.90      526.50     20.32 o 
   3   4   0      222.86      244.75     16.18 o 
   4   4   0       46.98       59.11      9.42 o 
   5   4   0      307.69      319.10     16.69 o 
   6   4   0      318.72      305.51     25.06 o 
   7   4   0        8.65        6.32      8.47 o 
 -11   5   0       49.54       66.84     21.37 o 
 -10   5   0      284.17      307.98     14.95 o 
  -9   5   0       26.88       21.98     10.97 o 
  -8   5   0       95.51       94.93      7.35 o 
  -7   5   0      143.34      144.98      4.93 o 
  -6   5   0       45.25       45.27      1.79 o 
  -5   5   0      475.22      504.20     10.89 o 
  -4   5   0     1553.59     1558.09     14.92 o 
  -3   5   0      103.14      120.78      8.12 o 
  -2   5   0      987.91      961.19     53.33 o 
  -1   5   0        0.35        0.61      0.52 o 
   0   5   0       11.45        6.42      3.28 o 
   1   5   0      150.25      143.31     10.26 o 
   2   5   0      545.66      570.57     24.55 o 
   3   5   0      293.16      284.53     18.21 o 
   4   5   0        0.04        0.34      6.08 o 
   5   5   0     1093.91     1147.15     48.24 o 
   6   5   0       53.00       51.81     10.83 o 
 -11   6   0        0.06        1.63      1.95 o 
 -10   6   0        1.71        1.98      1.90 o 
  -9   6   0       33.01       25.79      5.77 o 
  -8   6   0        0.69        0.52      0.83 o 
  -7   6   0      243.66      218.10      5.30 o 
  -6   6   0        0.32        1.26      0.79 o 
  -5   6   0      504.17      468.09     10.44 o 
  -4   6   0      725.89      755.21     15.48 o 
  -3   6   0      200.24      210.50      4.45 o 
  -2   6   0       20.81       23.84      1.94 o 
  -1   6   0      597.20      630.84     24.19 o 
   0   6   0       69.54       71.37      6.88 o 
   1   6   0       31.65       29.40      8.92 o 
   2   6   0      470.76      543.45     25.95 o 
   3   6   0        7.99        2.84      7.02 o 
   4   6   0      795.07      796.06     44.19 o 
   5   6   0      160.04      151.43     25.30 o 
 -11   7   0        0.14        2.58      5.86 o 
 -10   7   0       18.22       27.62      4.61 o 
  -9   7   0      475.13      502.73     20.58 o 
  -8   7   0      124.07      117.06      3.31 o 
  -7   7   0     1197.63     1160.70     24.77 o 
  -6   7   0        2.58        2.22      0.75 o 
  -5   7   0        9.65        7.44      4.49 o 
  -4   7   0     1097.58     1196.55     45.13 o 
  -3   7   0     2089.29     2003.24     92.76 o 
  -2   7   0      536.58      503.36     17.96 o 
  -1   7   0      927.46      957.88     41.80 o 
   0   7   0     1072.83     1163.62     44.46 o 
   1   7   0      237.07      255.28     16.34 o 
   2   7   0       48.43       54.51      7.58 o 
   3   7   0      123.61      121.40     12.98 o 
   4   7   0       46.06       40.82      7.28 o 
 -10   8   0       43.12       54.86      7.93 o 
  -9   8   0       44.36       39.48      6.25 o 
  -8   8   0      138.84      137.42      7.03 o 
  -7   8   0      147.92      149.50      7.91 o 
  -6   8   0      453.38      465.57     19.03 o 
  -5   8   0      574.98      622.92     19.99 o 
  -4   8   0      886.87      908.81     30.19 o 
  -3   8   0      377.88      373.97     10.60 o 
  -2   8   0      102.92       83.86      7.00 o 
  -1   8   0      850.95      865.53     43.81 o 
   0   8   0       74.28       75.55      8.06 o 
   1   8   0       31.84       29.99      9.27 o 
   2   8   0       53.01       44.15      7.13 o 
   3   8   0      268.96      264.13     17.96 o 
 -10   9   0        1.30        3.90      5.12 o 
  -9   9   0       49.21       47.03      3.99 o 
  -8   9   0       99.10       95.14      6.10 o 
  -7   9   0       67.39       69.54      5.76 o 
  -6   9   0      344.23      345.15     11.77 o 
  -5   9   0       19.23       23.75     11.80 o 
  -4   9   0        9.77        7.01      8.77 o 
  -3   9   0      380.80      362.41     16.79 o 
  -2   9   0        0.95        1.82      4.11 o 
  -1   9   0       12.00       12.12      7.66 o 
   0   9   0        2.00        2.75      4.32 o 
   1   9   0        1.29        4.36      4.76 o 
   2   9   0        7.79        4.84      8.74 o 
 -10  10   0       43.36       50.00      7.26 o 
  -9  10   0      841.08      894.35     58.36 o 
  -8  10   0       31.43       28.89     11.54 o 
  -7  10   0      105.63      104.00      7.56 o 
  -6  10   0       30.20       27.16     12.10 o 
  -5  10   0        5.74        4.53      4.70 o 
  -4  10   0       12.79        8.10     11.79 o 
  -3  10   0       35.60       35.53     27.44 o 
  -2  10   0      319.73      323.50     29.49 o 
  -1  10   0      261.00      273.82     15.50 o 
   0  10   0      266.65      274.30     22.57 o 
   1  10   0        6.94        3.30      8.01 o 
  -9  11   0      223.51      228.38     11.00 o 
  -8  11   0        4.26        2.43      7.55 o 
  -7  11   0      455.43      448.43     20.81 o 
  -6  11   0      456.07      453.42     15.45 o 
  -5  11   0      124.47      113.30      8.65 o 
  -4  11   0       15.22       21.05     21.03 o 
  -3  11   0      331.70      335.33     17.56 o 
  -2  11   0       49.63       34.53      6.31 o 
  -1  11   0       78.84       81.57     15.25 o 
  -7  12   0       27.30       33.50      5.31 o 
  -6  12   0        0.14        2.36      4.06 o 
  -5  12   0      264.87      270.73     19.49 o 
  -4  12   0       19.53       15.14      8.03 o 
  -3  12   0       68.32       61.23     18.08 o 
   2 -12   1      516.71      562.53     22.80 o 
   3 -12   1      122.79      116.34     11.15 o 
   4 -12   1       82.92       81.30     11.37 o 
   5 -12   1        7.98        7.73      6.10 o 
   6 -12   1      154.08      141.68     13.23 o 
   7 -12   1       11.37        9.03      6.64 o 
   8 -12   1      221.36      202.72     11.34 o 
   0 -11   1        1.24        3.28      5.45 o 
   1 -11   1      455.35      478.05     22.44 o 
   2 -11   1      191.58      170.44     12.97 o 
   3 -11   1        1.05        1.97      3.49 o 
   4 -11   1        7.67        4.87      6.31 o 
   5 -11   1      262.56      285.47     13.53 o 
   6 -11   1      169.79      169.08     10.26 o 
   7 -11   1      282.96      272.49     21.65 o 
   8 -11   1        0.39        1.39      2.42 o 
   9 -11   1       90.72       94.05      7.00 o 
  -2 -10   1       46.39       41.40      7.97 o 
  -1 -10   1      201.15      205.59     21.98 o 
   0 -10   1       45.71       44.48     28.06 o 
   1 -10   1        5.29        1.86      9.75 o 
   2 -10   1      148.67      138.13     10.23 o 
   3 -10   1      129.48      131.15     20.56 o 
   4 -10   1      246.99      239.27     12.82 o 
   5 -10   1      406.35      404.94     26.57 o 
   6 -10   1      459.50      452.63     19.43 o 
   7 -10   1        5.60        4.78      4.15 o 
   8 -10   1      127.83      149.12      7.82 o 
   9 -10   1        1.68        0.97      1.82 o 
  10 -10   1       22.73       15.45     13.91 o 
  -3  -9   1       12.86       17.54     13.72 o 
  -2  -9   1       48.14       30.03     27.88 o 
  -1  -9   1       24.27       19.71     11.79 o 
   0  -9   1      195.12      206.64     12.12 o 
   1  -9   1       77.78       80.79      7.71 o 
   2  -9   1      517.87      503.95     20.88 o 
   3  -9   1       84.71       72.69      4.04 o 
   4  -9   1      137.04      147.48      8.47 o 
   5  -9   1      422.87      407.34     13.52 o 
   6  -9   1       53.68       52.91      7.09 o 
   7  -9   1      278.35      292.27     11.14 o 
   8  -9   1        7.90        5.66      2.02 o 
   9  -9   1       59.37       58.37      4.81 o 
  10  -9   1      104.39      107.15     11.93 o 
  -4  -8   1       28.47       24.48     20.06 o 
  -3  -8   1        6.70        2.45      3.05 o 
  -2  -8   1      196.43      191.55     13.00 o 
  -1  -8   1      182.00      190.25     11.87 o 
   0  -8   1      187.16      201.13     13.12 o 
   1  -8   1        9.52       13.91      8.06 o 
   2  -8   1      149.86      143.30      5.12 o 
   3  -8   1       13.94       14.66      0.90 o 
   4  -8   1        4.34        2.29      3.48 o 
   5  -8   1       48.24       56.80      4.77 o 
   6  -8   1      115.22      109.30      6.46 o 
   7  -8   1      275.95      272.74     10.78 o 
   8  -8   1      273.83      276.00     10.03 o 
   9  -8   1      151.78      167.61      7.16 o 
  10  -8   1      333.15      314.62     29.42 o 
  -5  -7   1        0.67        0.72      3.39 o 
  -4  -7   1        0.18        1.68      4.85 o 
  -3  -7   1       46.98       46.17     11.29 o 
  -2  -7   1      324.12      313.48     17.46 o 
  -1  -7   1       17.41       10.23     14.41 o 
   0  -7   1      207.78      212.88     13.05 o 
   1  -7   1       93.38      107.92      3.44 o 
   2  -7   1      408.65      444.50     10.63 o 
   3  -7   1      763.00      879.94     25.65 o 
   4  -7   1       91.36       86.82      6.22 o 
   5  -7   1      175.33      180.02      7.74 o 
   6  -7   1      437.02      431.28      4.39 o 
   7  -7   1     3318.20     3285.87     46.99 o 
   8  -7   1      559.63      559.97     13.17 o 
   9  -7   1       50.69       51.56      2.40 o 
  10  -7   1       11.07       14.66     14.66 o 
  -6  -6   1       95.10       79.55     11.35 o 
  -5  -6   1       34.80       41.26     26.80 o 
  -4  -6   1       20.21       21.92     11.76 o 
  -3  -6   1      170.35      168.10     11.97 o 
  -2  -6   1      237.95      247.49     15.28 o 
  -1  -6   1      545.88      558.39     23.44 o 
   0  -6   1      414.39      456.00     12.38 o 
   1  -6   1       28.82       29.07      1.84 o 
   2  -6   1     1070.70     1056.68     27.82 o 
   3  -6   1       98.66      117.10      6.22 o 
   4  -6   1     2547.36     2548.46    104.24 o 
   5  -6   1       10.14       10.09      1.87 o 
   6  -6   1      573.14      581.35     12.72 o 
   7  -6   1      179.10      153.60      3.60 o 
   8  -6   1      227.43      209.13      7.66 o 
   9  -6   1        0.32        2.33      4.10 o 
  10  -6   1       18.43       24.94      4.42 o 
  -7  -5   1        3.51        0.47      5.31 o 
  -6  -5   1       25.69       20.66     14.81 o 
  -5  -5   1        0.14        2.38      4.91 o 
  -4  -5   1      311.99      317.05     17.24 o 
  -3  -5   1      336.68      320.76     15.00 o 
  -2  -5   1      678.25      715.58     26.57 o 
  -1  -5   1     2893.32     2953.27     65.57 o 
   0  -5   1       99.65      104.80      3.46 o 
   1  -5   1     1732.34     1647.91     23.41 o 
   2  -5   1     1145.81     1077.65      7.00 o 
   3  -5   1      266.40      273.10      5.09 o 
   4  -5   1      370.39      380.50      3.07 o 
   5  -5   1      177.93      199.41      5.08 o 
   6  -5   1      700.29      719.80     15.70 o 
   7  -5   1       18.08       22.50      2.15 o 
   8  -5   1      506.40      541.30     18.50 o 
   9  -5   1       26.23       14.49     12.00 o 
  10  -5   1      235.49      219.70     15.44 o 
  -7  -4   1        0.16        2.41      6.25 o 
  -6  -4   1     1445.13     1549.84     38.93 o 
  -5  -4   1      194.88      231.84     14.90 o 
  -4  -4   1       30.69       20.42     14.17 o 
  -3  -4   1      444.07      467.42     17.14 o 
  -2  -4   1     4460.54     4181.67     55.90 o 
  -1  -4   1      413.52      392.39      6.78 o 
   0  -4   1        3.94        1.79      1.43 o 
   1  -4   1      347.24      325.44     14.68 o 
   2  -4   1      741.59      774.00     24.71 o 
   3  -4   1       86.65       83.00      2.68 o 
   4  -4   1      757.98      788.75      8.57 o 
   5  -4   1      742.67      809.79     15.94 o 
   6  -4   1       30.00       22.60      1.58 o 
   7  -4   1      327.31      304.29      9.46 o 
   8  -4   1      303.05      309.49     17.35 o 
   9  -4   1      192.51      188.91     17.27 o 
  10  -4   1      139.36      109.38     10.56 o 
  -8  -3   1       74.82       83.09     11.80 o 
  -7  -3   1        0.41        1.36      5.70 o 
  -6  -3   1     1284.47     1297.21     52.63 o 
  -5  -3   1      732.97      816.83     25.85 o 
  -4  -3   1      247.65      232.46     13.49 o 
  -3  -3   1      141.20      162.23     10.62 o 
  -2  -3   1     1588.19     1565.39     55.78 o 
  -1  -3   1      113.46      113.88      4.62 o 
   0  -3   1        1.48        1.29      1.42 o 
   1  -3   1     2977.25     2480.01     24.76 o 
   2  -3   1        1.67        3.82      1.72 o 
   3  -3   1      674.67      631.97      9.61 o 
   4  -3   1       35.14       44.20      1.30 o 
   5  -3   1      169.68      149.86      6.16 o 
   6  -3   1      125.46      131.59      5.29 o 
   7  -3   1      344.47      337.78     10.99 o 
   8  -3   1       15.72       17.65     11.55 o 
   9  -3   1       65.02       63.28      7.52 o 
  10  -3   1      175.82      176.91     19.87 o 
  -9  -2   1       74.53       75.61     10.08 o 
  -8  -2   1        0.07        2.51      6.07 o 
  -7  -2   1      854.37      853.30     51.53 o 
  -6  -2   1       71.32       68.56      8.61 o 
  -5  -2   1       94.47       85.08      8.68 o 
  -4  -2   1       32.20       38.74      5.10 o 
  -3  -2   1       95.39      117.17      7.23 o 
  -2  -2   1      471.72      448.75      8.79 o 
  -1  -2   1     2603.36     2383.81     28.14 o 
   0  -2   1      291.83      311.35      5.14 o 
   1  -2   1     2389.94     2106.96     61.62 o 
   2  -2   1      570.93      541.02      4.24 o 
   3  -2   1     2253.77     2166.67     18.61 o 
   4  -2   1     2718.83     2742.61     33.31 o 
   5  -2   1        8.94        8.04      2.60 o 
   6  -2   1      122.61      118.45      8.74 o 
   7  -2   1       33.90       38.03     13.79 o 
   8  -2   1        8.07        3.02      6.87 o 
   9  -2   1      186.48      193.55     13.25 o 
  10  -2   1        5.69        4.71      7.55 o 
  -9  -1   1      193.68      199.79     22.42 o 
  -8  -1   1      266.72      270.77     17.98 o 
  -7  -1   1      820.17      854.04     30.67 o 
  -6  -1   1     1773.26     1758.71     54.14 o 
  -5  -1   1        0.02        0.94      4.12 o 
  -4  -1   1       13.20       18.64      3.81 o 
  -3  -1   1       60.27       40.36      3.11 o 
  -2  -1   1       52.48       49.84      4.91 o 
  -1  -1   1      801.68      719.71      9.61 o 
   0  -1   1      223.23      213.72      1.75 o 
   1  -1   1     3009.52     2539.04     39.70 o 
   2  -1   1      984.34      963.75     11.54 o 
   3  -1   1      556.89      549.64      6.60 o 
   4  -1   1      930.81      961.14     18.78 o 
   5  -1   1       35.52       30.22      2.48 o 
   6  -1   1        0.11        1.44      3.79 o 
   7  -1   1      184.35      193.98     12.14 o 
   8  -1   1        3.82        2.24     10.14 o 
   9  -1   1      108.39       93.93     10.43 o 
 -10   0   1       27.85       25.16     26.97 o 
  -9   0   1       11.71       10.68     16.36 o 
  -8   0   1       90.28      100.11      9.84 o 
  -7   0   1      404.27      390.65     24.80 o 
  -6   0   1        4.30        8.56      5.41 o 
  -5   0   1      583.41      637.06     20.26 o 
  -4   0   1     1030.41      990.60     19.76 o 
  -3   0   1     1135.75     1114.48     39.51 o 
  -2   0   1       63.40       73.69      5.45 o 
  -1   0   1       26.44       30.00      0.52 o 
   0   0   1      821.89      746.42      5.99 o 
   2   0   1      159.23      150.38      2.57 o 
   3   0   1      213.96      252.37      3.88 o 
   4   0   1     1848.80     1942.33     36.91 o 
   5   0   1       11.40        8.65      4.77 o 
   6   0   1      500.18      512.10     24.28 o 
   7   0   1       12.74       13.30     12.48 o 
   8   0   1       60.17       57.46      7.94 o 
   9   0   1       46.67       37.13     12.16 o 
 -10   1   1       73.78       48.55     24.28 o 
  -9   1   1        7.54        3.99      6.04 o 
  -8   1   1       70.77       69.95      7.70 o 
  -7   1   1       82.46       73.20      3.52 o 
  -6   1   1       52.87       43.70      2.46 o 
  -5   1   1      187.21      191.10      3.99 o 
  -4   1   1      578.49      567.41      7.71 o 
  -3   1   1      484.89      512.77     10.69 o 
  -2   1   1     2096.47     1856.40     22.24 o 
  -1   1   1       49.43       49.61      0.95 o 
   0   1   1      273.38      258.02      2.93 o 
   2   1   1        0.53        0.65      0.72 o 
   3   1   1     1220.39     1192.44     46.76 o 
   4   1   1      246.18      216.67     11.90 o 
   5   1   1      267.43      298.63     16.52 o 
   6   1   1      138.17      127.15     10.44 o 
   7   1   1        0.93        1.33      7.73 o 
   8   1   1       13.06       14.51     13.92 o 
 -10   2   1       90.68       90.04      9.71 o 
  -9   2   1      322.78      303.85     17.74 o 
  -8   2   1        3.55       29.57      5.09 o 
  -7   2   1     1082.36     1037.69     44.94 o 
  -6   2   1       65.68       54.95      2.54 o 
  -5   2   1     1001.74     1073.36     10.51 o 
  -4   2   1      766.49      867.30     17.41 o 
  -3   2   1       54.37       46.58      1.16 o 
  -2   2   1     1014.99      901.01      7.70 o 
   0   2   1     1892.58     1768.89     32.35 o 
   1   2   1     2719.95     2492.67     29.80 o 
   2   2   1       70.08       65.14      2.68 o 
   3   2   1      377.86      406.64     17.24 o 
   4   2   1       12.67       10.47     14.08 o 
   5   2   1      171.89      150.13     10.48 o 
   6   2   1      346.60      344.29     20.42 o 
   7   2   1      354.92      326.81     17.27 o 
   8   2   1        2.36        0.46      4.00 o 
 -10   3   1        3.41        2.91      3.42 o 
  -9   3   1       58.73       67.60      8.54 o 
  -8   3   1       42.69       37.33     10.39 o 
  -7   3   1        2.64        1.67      4.07 o 
  -6   3   1        0.25        2.78      3.29 o 
  -5   3   1     1889.13     1950.71     37.48 o 
  -4   3   1      584.13      580.32      4.75 o 
  -3   3   1      676.16      690.47     15.33 o 
  -2   3   1      379.37      341.16      5.78 o 
  -1   3   1     1393.65     1331.91     33.68 o 
   0   3   1      590.14      610.02      7.37 o 
   1   3   1     1345.95     1414.69     11.25 o 
   2   3   1      191.16      213.80      6.52 o 
   3   3   1       35.77       40.19      6.87 o 
   4   3   1       61.75       70.42      8.05 o 
   5   3   1     1246.11     1318.03     45.73 o 
   6   3   1       56.38       61.73     14.26 o 
   7   3   1      275.28      262.58     33.68 o 
 -11   4   1       52.95       58.83      9.33 o 
  -8   4   1        2.21        3.72      3.96 o 
  -7   4   1      171.13      168.40      7.08 o 
  -6   4   1      170.53      199.40      4.08 o 
  -5   4   1     2689.40     2763.77     36.21 o 
  -4   4   1      125.29      131.50      3.59 o 
  -3   4   1     2122.61     2075.48     16.32 o 
  -2   4   1      863.86      845.35      5.55 o 
  -1   4   1      121.97      122.77      7.06 o 
   0   4   1      507.28      504.50      9.61 o 
   1   4   1      306.78      326.16      8.25 o 
   2   4   1        8.62       14.97     11.21 o 
   3   4   1        5.14        2.84      3.21 o 
   4   4   1      119.89      148.33     10.87 o 
   5   4   1       63.23       70.85      8.28 o 
   6   4   1      799.11      881.72     33.35 o 
 -11   5   1       78.47       73.79      4.84 o 
 -10   5   1      217.84      208.92      8.32 o 
  -9   5   1       24.47       27.86      3.14 o 
  -8   5   1      995.73     1003.43     17.48 o 
  -7   5   1      466.22      489.42      7.31 o 
  -6   5   1      417.33      416.28     10.18 o 
  -5   5   1       26.40       29.18      1.86 o 
  -4   5   1       80.78       96.46      1.89 o 
  -3   5   1       31.86       38.18      1.20 o 
  -2   5   1       10.99       16.46      2.19 o 
  -1   5   1      260.48      253.69      4.05 o 
   0   5   1        6.11        1.68      1.21 o 
   1   5   1      771.69      758.24     16.23 o 
   2   5   1       27.81       30.93     11.78 o 
   3   5   1        9.91       11.65      8.43 o 
   4   5   1      122.66      124.45     10.89 o 
   5   5   1      372.77      386.89     24.52 o 
   6   5   1      158.94      146.67     12.97 o 
 -11   6   1       75.78       83.06      4.51 o 
 -10   6   1      444.39      438.65     10.17 o 
  -9   6   1       14.95        9.75      4.09 o 
  -8   6   1      395.48      399.23      6.19 o 
  -7   6   1      936.56      922.68     12.04 o 
  -6   6   1      171.84      185.61      4.89 o 
  -5   6   1      430.14      384.68      6.62 o 
  -4   6   1       45.49       47.48      1.48 o 
  -3   6   1      129.03      153.93      4.35 o 
  -2   6   1      148.03      142.71      3.84 o 
  -1   6   1      121.14      130.43      6.76 o 
   0   6   1       67.87       70.25      4.60 o 
   1   6   1     1494.75     1403.78     43.12 o 
   2   6   1       26.43       26.70     19.88 o 
   3   6   1       33.96       28.09     22.94 o 
   4   6   1      173.36      152.50     28.87 o 
   5   6   1      119.29       99.36     11.05 o 
 -11   7   1      114.41      111.36     12.27 o 
 -10   7   1       52.12       51.59     16.30 o 
  -9   7   1      329.99      310.84     21.31 o 
  -8   7   1       85.75       77.82      3.15 o 
  -7   7   1      488.74      489.67      6.04 o 
  -6   7   1      301.70      276.91      4.46 o 
  -5   7   1      111.29      100.13     10.96 o 
  -4   7   1      653.35      624.89     22.66 o 
  -3   7   1       36.04       42.48      2.31 o 
  -2   7   1      688.73      674.78     14.81 o 
  -1   7   1      228.38      218.28     11.74 o 
   0   7   1      901.90      995.23     40.64 o 
   1   7   1      399.50      427.99     19.47 o 
   2   7   1      109.83      101.97     11.46 o 
   3   7   1      247.51      271.50     17.59 o 
   4   7   1        4.40        4.19      6.90 o 
 -11   8   1       13.83       14.61     10.82 o 
 -10   8   1       51.85       44.81      6.86 o 
  -9   8   1      114.30      102.22      8.34 o 
  -8   8   1      165.85      154.31      7.18 o 
  -7   8   1      453.19      473.67     21.46 o 
  -6   8   1      300.30      306.30     10.89 o 
  -5   8   1      389.28      388.19     22.46 o 
  -4   8   1       19.18       18.03      3.65 o 
  -3   8   1       52.42       55.80      3.38 o 
  -2   8   1      110.06      136.38     15.27 o 
  -1   8   1       15.82       22.83     13.88 o 
   0   8   1      429.32      463.05     23.89 o 
   1   8   1      275.53      260.17     25.70 o 
   2   8   1        8.87        9.02      9.80 o 
   3   8   1       81.13       73.38     10.63 o 
 -10   9   1       56.46       50.86     24.47 o 
  -9   9   1      889.11      931.05     39.21 o 
  -8   9   1      545.90      563.98     24.85 o 
  -7   9   1      241.93      264.21     10.65 o 
  -6   9   1       81.53       69.12     10.87 o 
  -5   9   1       26.70       32.03     15.00 o 
  -4   9   1       34.92       53.92     32.05 o 
  -3   9   1      205.56      195.46     13.44 o 
  -2   9   1      734.49      789.05     35.24 o 
  -1   9   1       24.54       18.56     12.21 o 
   0   9   1      411.07      439.89     19.62 o 
   1   9   1       70.59       69.13      8.65 o 
   2   9   1       27.69       29.83     23.15 o 
 -10  10   1      144.52      138.00     11.48 o 
  -9  10   1       89.66       85.11      6.93 o 
  -8  10   1       91.73       88.80      7.90 o 
  -7  10   1       40.04       36.68      9.35 o 
  -6  10   1       29.55       31.91     15.41 o 
  -5  10   1      167.43      169.62     16.20 o 
  -4  10   1        4.93        4.40      9.62 o 
  -3  10   1       17.33       20.07      9.99 o 
  -2  10   1        0.70        3.16      3.60 o 
  -1  10   1        2.59        2.60      6.64 o 
   0  10   1       24.53       12.49     16.34 o 
  -9  11   1       29.41       31.41      5.57 o 
  -8  11   1      227.51      241.21     17.81 o 
  -7  11   1       24.79       26.20     18.92 o 
  -6  11   1      401.25      424.84     15.36 o 
  -5  11   1        0.29        2.07     11.77 o 
  -4  11   1        2.60        3.29      8.64 o 
  -3  11   1      381.92      366.23     41.46 o 
  -2  11   1       36.75       26.13     19.14 o 
  -7  12   1       16.10       16.02      8.00 o 
  -6  12   1      286.95      287.39     14.26 o 
  -5  12   1        3.57        4.06      6.90 o 
   1 -12   2       49.23       38.67     20.88 o 
   2 -12   2        0.38        0.10      3.17 o 
   3 -12   2        0.02        0.66      3.11 o 
   4 -12   2       18.87       21.35      9.75 o 
   5 -12   2        1.79        3.40      4.07 o 
   6 -12   2      113.14      102.85      9.34 o 
   7 -12   2      118.87      116.60     12.03 o 
   8 -12   2      240.30      235.38     14.76 o 
  -1 -11   2       36.09       24.33     25.01 o 
   0 -11   2       75.71       69.94      9.07 o 
   1 -11   2      284.77      303.58     16.77 o 
   2 -11   2       30.96       31.18      8.97 o 
   3 -11   2       32.41       29.64     10.25 o 
   4 -11   2       29.05       26.37     16.26 o 
   5 -11   2      560.03      552.65     18.87 o 
   6 -11   2        3.60        1.25      3.18 o 
   7 -11   2       45.79       41.27      6.08 o 
   8 -11   2      295.42      310.27     24.30 o 
   9 -11   2        6.81        6.02      3.69 o 
  -2 -10   2       68.14       77.87     10.80 o 
  -1 -10   2      167.84      155.96     13.17 o 
   0 -10   2      165.47      177.24     13.45 o 
   1 -10   2      138.10      128.55     14.33 o 
   2 -10   2      277.63      298.30     13.17 o 
   3 -10   2       99.71      107.57      7.07 o 
   4 -10   2      160.09      169.99     12.34 o 
   5 -10   2       20.87       26.75     11.83 o 
   6 -10   2      161.95      160.60      8.66 o 
   7 -10   2      341.01      333.14     26.34 o 
   8 -10   2      216.10      233.29      9.85 o 
   9 -10   2      250.21      254.51     18.42 o 
  -3  -9   2        5.25        3.62     10.58 o 
  -2  -9   2        0.02        2.50      3.46 o 
  -1  -9   2       31.29       31.63     25.10 o 
   0  -9   2      418.39      401.83     16.58 o 
   1  -9   2      168.10      171.55     10.63 o 
   2  -9   2      497.01      483.51      9.35 o 
   3  -9   2       32.24       25.84      3.00 o 
   4  -9   2       77.93       78.69      8.57 o 
   5  -9   2      294.45      304.09     12.27 o 
   6  -9   2     1133.12     1173.11     21.12 o 
   7  -9   2       38.49       33.27      4.77 o 
   8  -9   2      193.57      189.62      8.26 o 
   9  -9   2      231.01      254.37      9.47 o 
  10  -9   2       12.19        5.97      7.81 o 
  -4  -8   2       26.50       20.43     18.50 o 
  -3  -8   2       92.57       86.26      9.61 o 
  -2  -8   2        3.40        4.06      4.19 o 
  -1  -8   2      346.55      363.65     31.23 o 
   0  -8   2       52.78       58.05      5.86 o 
   1  -8   2       81.21       77.45      2.99 o 
   2  -8   2       81.47       89.17      1.87 o 
   3  -8   2       77.62       77.90      9.78 o 
   4  -8   2      117.04       94.67      6.16 o 
   5  -8   2       86.17       88.27      8.81 o 
   6  -8   2     1187.41     1217.02     50.69 o 
   7  -8   2      144.47      142.38      8.37 o 
   8  -8   2     1339.00     1368.69     22.61 o 
   9  -8   2        7.84        6.51      4.25 o 
  10  -8   2       57.29       52.80      7.88 o 
  -5  -7   2       85.48       95.91     11.01 o 
  -4  -7   2       31.77       32.22     22.42 o 
  -3  -7   2       47.76       46.34      6.57 o 
  -2  -7   2       70.28       75.21     10.11 o 
  -1  -7   2      171.34      199.49     11.66 o 
   0  -7   2       10.70       12.36      7.62 o 
   1  -7   2     1245.15     1256.33     20.11 o 
   2  -7   2       65.65       73.24      2.72 o 
   3  -7   2      242.83      237.16      8.00 o 
   4  -7   2      787.38      845.67     15.91 o 
   5  -7   2      118.69      126.35      6.13 o 
   6  -7   2       53.55       50.09      1.68 o 
   7  -7   2       34.55       32.69      3.91 o 
   8  -7   2      211.19      215.20      8.66 o 
   9  -7   2       17.39       20.10     14.00 o 
  10  -7   2       31.32       38.85      6.38 o 
  -6  -6   2        5.37        4.85      9.75 o 
  -5  -6   2        3.55        1.71      4.28 o 
  -4  -6   2      119.40      110.22     25.55 o 
  -3  -6   2      265.80      250.31     24.02 o 
  -2  -6   2       53.07       64.76     24.51 o 
  -1  -6   2      169.08      181.28     10.96 o 
   0  -6   2      335.14      347.56     18.73 o 
   1  -6   2     1175.74     1160.01     25.77 o 
   2  -6   2       45.12       42.49      1.27 o 
   3  -6   2     1955.97     2010.93     55.05 o 
   4  -6   2      282.74      312.08      5.04 o 
   5  -6   2      260.73      261.46      4.53 o 
   6  -6   2        1.92        3.68      1.45 o 
   7  -6   2      360.85      342.60     10.11 o 
   8  -6   2        8.79        5.43      4.61 o 
   9  -6   2       49.47       48.22      5.84 o 
  10  -6   2       80.41       97.15      8.21 o 
  -7  -5   2        8.48        8.64      8.96 o 
  -6  -5   2      115.82      106.98     14.21 o 
  -5  -5   2      253.51      232.98     16.22 o 
  -4  -5   2      230.56      255.63     18.27 o 
  -3  -5   2      134.62      120.48      9.39 o 
  -2  -5   2     1088.10     1131.48     32.49 o 
  -1  -5   2     1382.87     1529.25     26.94 o 
   0  -5   2     1454.45     1457.30     23.02 o 
   1  -5   2       72.24       79.61      2.58 o 
   2  -5   2     1599.13     1590.17     12.34 o 
   3  -5   2     1364.29     1378.75     15.51 o 
   4  -5   2       87.71      101.70      2.38 o 
   5  -5   2     1228.67     1212.23     20.19 o 
   6  -5   2      148.89      130.57      4.17 o 
   7  -5   2      382.41      368.49     18.97 o 
   8  -5   2       98.83       85.50     11.99 o 
   9  -5   2        0.05        1.72      3.97 o 
  10  -5   2        0.19        2.07      2.50 o 
  -8  -4   2       74.31       82.35     10.66 o 
  -7  -4   2      162.98      175.83     19.63 o 
  -6  -4   2      174.45      206.36     14.87 o 
  -5  -4   2     2419.81     2513.92     74.42 o 
  -4  -4   2       45.57       45.01      5.92 o 
  -3  -4   2      343.63      347.37     15.41 o 
  -2  -4   2       87.71       71.56      5.81 o 
  -1  -4   2        1.01        0.47      1.99 o 
   0  -4   2      242.23      236.35      5.91 o 
   1  -4   2        9.69       13.55      0.85 o 
   2  -4   2      371.39      372.96      5.83 o 
   3  -4   2       53.33       58.88      1.18 o 
   4  -4   2      328.88      305.41      3.27 o 
   5  -4   2       95.29       80.91      2.51 o 
   6  -4   2      110.34      130.57      8.43 o 
   7  -4   2       95.07       74.72      7.40 o 
   8  -4   2      130.87      115.83      9.96 o 
   9  -4   2       69.48       65.57      7.91 o 
  10  -4   2        0.08        2.56      5.01 o 
  -8  -3   2       47.25       49.08      7.96 o 
  -7  -3   2       89.36       94.51     11.04 o 
  -6  -3   2      595.35      617.50     22.86 o 
  -5  -3   2       50.87       42.50      7.40 o 
  -4  -3   2       49.01       40.59      6.26 o 
  -3  -3   2     1104.13     1191.49     24.35 o 
  -2  -3   2       48.50       51.51      4.23 o 
  -1  -3   2       47.03       41.96      3.49 o 
   0  -3   2      527.62      540.12      5.84 o 
   1  -3   2       22.90       26.12      0.78 o 
   2  -3   2      699.98      664.24      7.66 o 
   3  -3   2      545.35      539.25      7.70 o 
   4  -3   2     1510.53     1592.75     14.86 o 
   5  -3   2      106.48      117.38      5.65 o 
   6  -3   2       16.86       14.61     11.03 o 
   7  -3   2      239.76      230.39     12.23 o 
   8  -3   2        2.67        1.35      2.75 o 
   9  -3   2      212.08      207.15     12.99 o 
  10  -3   2        9.93        6.68      9.32 o 
  -9  -2   2        4.57        5.99      6.78 o 
  -8  -2   2        1.84        2.89      3.95 o 
  -7  -2   2       84.03       76.01      9.15 o 
  -6  -2   2      144.64      134.91      9.71 o 
  -5  -2   2      119.89      121.64      9.41 o 
  -4  -2   2        0.31        2.40      2.43 o 
  -3  -2   2      196.90      220.61      9.09 o 
  -2  -2   2       52.18       55.50      3.28 o 
  -1  -2   2     8717.53     7412.44     55.69 o 
   0  -2   2     1484.36     1349.11      9.81 o 
   1  -2   2     1985.66     1768.63     27.01 o 
   2  -2   2        0.02        0.93      0.46 o 
   3  -2   2      154.47      164.16      2.46 o 
   4  -2   2     1778.47     1867.32     29.46 o 
   5  -2   2       88.89       96.17      5.29 o 
   6  -2   2      534.43      527.71     20.98 o 
   7  -2   2       47.60       34.52     12.88 o 
   8  -2   2       38.77       44.84      6.05 o 
   9  -2   2       12.88       11.21      9.57 o 
  -9  -1   2      210.84      212.48     15.02 o 
  -8  -1   2        0.47        1.18      4.10 o 
  -7  -1   2        7.25        6.10     10.36 o 
  -6  -1   2     2046.57     2049.14     84.63 o 
  -5  -1   2      139.50      165.19     10.17 o 
  -4  -1   2     1192.30     1178.97     23.62 o 
  -3  -1   2     2325.90     2145.73     28.17 o 
  -2  -1   2       11.60       15.24      0.86 o 
  -1  -1   2     3389.79     3146.68     26.13 o 
   0  -1   2     3188.48     2952.09     71.95 o 
   1  -1   2     1560.34     1433.55     17.09 o 
   2  -1   2      279.72      261.63      4.52 o 
   3  -1   2      625.85      560.87      7.06 o 
   4  -1   2      785.56      916.97     13.92 o 
   5  -1   2     1046.54     1082.75     33.36 o 
   6  -1   2       20.36       14.73     10.18 o 
   7  -1   2        1.45        2.52      3.40 o 
   8  -1   2      699.18      683.58     39.07 o 
   9  -1   2       88.64       77.36      9.19 o 
 -10   0   2      119.56      122.25     12.16 o 
  -9   0   2        4.92        6.10      5.62 o 
  -8   0   2      171.48      180.35     12.50 o 
  -7   0   2      274.78      271.29     20.86 o 
  -6   0   2      115.83      103.17      7.64 o 
  -5   0   2       12.12       42.16     14.16 o 
  -4   0   2        0.15        2.02      1.07 o 
  -3   0   2      919.41      942.02      8.94 o 
  -2   0   2      218.84      214.03      2.33 o 
  -1   0   2      311.12      294.63      3.54 o 
   0   0   2      312.56      278.49      3.55 o 
   1   0   2      516.43      448.58      8.13 o 
   2   0   2      234.72      223.57      3.96 o 
   3   0   2     1404.02     1381.90     15.75 o 
   4   0   2     1297.39     1368.33     82.45 o 
   5   0   2      615.05      632.08     26.68 o 
   6   0   2       48.73       46.51      7.10 o 
   7   0   2      316.28      303.97     17.79 o 
   8   0   2      377.54      364.08     18.53 o 
 -10   1   2       55.71       47.79     12.03 o 
  -9   1   2      108.56      114.24     11.56 o 
  -8   1   2      982.95     1008.50     30.84 o 
  -7   1   2      542.35      569.96      7.79 o 
  -6   1   2      145.81      127.51     12.67 o 
  -5   1   2       55.10       62.33      5.74 o 
  -4   1   2     1021.84     1007.61     12.21 o 
  -3   1   2       11.72       11.90      0.53 o 
  -2   1   2       28.13       26.77      1.04 o 
  -1   1   2     2014.73     1872.48     14.97 o 
   1   1   2      393.08      431.85      5.73 o 
   2   1   2     2256.27     2232.91     19.99 o 
   3   1   2       60.41       74.03      5.46 o 
   4   1   2      208.19      254.49     14.01 o 
   5   1   2       19.92       19.48     11.59 o 
   6   1   2      327.00      347.95     23.57 o 
   7   1   2      154.71      146.09     17.39 o 
   8   1   2       34.93       25.51     24.26 o 
 -10   2   2        6.96       19.33     10.73 o 
  -9   2   2      603.12      588.76     26.67 o 
  -8   2   2       13.61       19.14     16.44 o 
  -7   2   2      104.14      111.95      8.31 o 
  -6   2   2      128.42      155.41      5.71 o 
  -5   2   2      135.40      175.74      4.91 o 
  -4   2   2      117.62      115.70      3.53 o 
  -3   2   2     2752.50     2643.47     55.02 o 
  -2   2   2     7872.02     7315.60     56.09 o 
   0   2   2      781.23      855.99     19.11 o 
   1   2   2      173.77      131.19      2.97 o 
   2   2   2      692.39      749.72     21.30 o 
   3   2   2       16.20       30.83      3.15 o 
   4   2   2       61.31       54.72      5.94 o 
   5   2   2       82.95       79.55      8.59 o 
   6   2   2       85.33       94.56     10.33 o 
   7   2   2       67.87       67.20     10.93 o 
 -11   3   2      114.15      109.53      6.04 o 
 -10   3   2        2.58        3.21      2.67 o 
  -9   3   2      161.31      129.39      5.99 o 
  -8   3   2       13.15       10.84      5.68 o 
  -7   3   2       29.43       35.33      2.85 o 
  -6   3   2       42.75       34.99      2.54 o 
  -5   3   2     1652.39     1741.79     30.20 o 
  -4   3   2      451.91      456.56     13.31 o 
  -3   3   2     2476.23     2415.50     11.26 o 
  -2   3   2     1016.43     1085.76      8.50 o 
  -1   3   2        3.59        3.64      1.10 o 
   0   3   2      316.92      348.29      9.55 o 
   1   3   2       46.87       34.75      2.62 o 
   2   3   2      192.01      199.99     10.48 o 
   3   3   2       30.15       21.38     10.04 o 
   4   3   2        0.30        3.56      6.79 o 
   5   3   2      161.02      179.32     12.18 o 
   6   3   2      267.90      251.06     15.50 o 
   7   3   2       14.35        9.99     10.94 o 
 -11   4   2       11.39        8.82      6.32 o 
 -10   4   2      431.52      402.74     11.45 o 
  -9   4   2      460.49      442.83     16.80 o 
  -8   4   2      680.55      711.03     24.14 o 
  -7   4   2       51.28       47.10      4.13 o 
  -6   4   2     3379.26     3329.76     38.39 o 
  -5   4   2       39.91       32.19      2.17 o 
  -4   4   2      315.16      383.40      4.30 o 
  -3   4   2      625.28      646.73     12.46 o 
  -2   4   2      470.57      474.24     13.68 o 
  -1   4   2      989.94      977.73      9.60 o 
   0   4   2        6.38       11.07      5.17 o 
   1   4   2      285.54      293.88     25.84 o 
   2   4   2        0.44        2.71      2.73 o 
   3   4   2       95.14       92.90      9.72 o 
   4   4   2      106.12       91.55      9.79 o 
   5   4   2      114.83      116.24     12.51 o 
   6   4   2      122.93      121.77     11.40 o 
 -11   5   2      286.38      288.47     19.75 o 
 -10   5   2      106.92       87.54      5.24 o 
  -9   5   2       23.47       19.84      2.93 o 
  -8   5   2      646.20      625.39      5.85 o 
  -7   5   2       36.20       32.02      1.56 o 
  -6   5   2        6.95        6.93      1.19 o 
  -5   5   2      274.04      294.62      6.58 o 
  -4   5   2     1369.68     1315.24     16.33 o 
  -3   5   2       14.68       14.82      0.99 o 
  -2   5   2     1014.86      984.24     17.68 o 
  -1   5   2       38.46       44.12      3.26 o 
   0   5   2      138.08      139.79      6.68 o 
   1   5   2       98.42      105.65      5.31 o 
   2   5   2        9.14        7.91      4.60 o 
   3   5   2       20.44       18.01     13.02 o 
   4   5   2       40.77       41.85      8.57 o 
   5   5   2        0.45        2.21      5.44 o 
 -11   6   2      142.16      160.64      8.01 o 
 -10   6   2       17.36       13.72      2.07 o 
  -9   6   2        1.89        1.81      1.08 o 
  -8   6   2      594.44      614.34      9.10 o 
  -7   6   2      338.33      326.38      8.47 o 
  -6   6   2     1788.52     1893.65     61.69 o 
  -5   6   2       89.10       88.17      2.72 o 
  -4   6   2      545.10      551.17      7.73 o 
  -3   6   2       32.70       39.42      2.94 o 
  -2   6   2      372.25      388.41     19.22 o 
  -1   6   2        2.66        1.75      2.23 o 
   0   6   2       15.98        8.38      5.25 o 
   1   6   2       22.88       23.83      3.87 o 
   2   6   2      456.63      404.45     27.42 o 
   3   6   2       43.57       42.75      7.21 o 
   4   6   2      114.86      101.68     22.99 o 
 -11   7   2      287.49      342.80     16.00 o 
 -10   7   2       90.48       89.54      9.06 o 
  -9   7   2       43.39       44.88      2.83 o 
  -8   7   2      167.62      176.76      3.90 o 
  -7   7   2       96.42       92.24      3.16 o 
  -6   7   2        0.51        0.83      1.73 o 
  -5   7   2      522.26      511.58      6.46 o 
  -4   7   2      305.99      298.83     10.10 o 
  -3   7   2       39.66       36.98      1.88 o 
  -2   7   2       11.96       13.31      2.26 o 
  -1   7   2      622.18      623.57     21.48 o 
   0   7   2       36.19       37.48      4.70 o 
   1   7   2       66.36       71.94      7.91 o 
   2   7   2      268.95      258.08     17.56 o 
   3   7   2      224.29      207.94     23.58 o 
 -11   8   2        0.63        1.55      2.51 o 
 -10   8   2        0.15        1.55      3.01 o 
  -9   8   2      227.66      228.82     14.94 o 
  -8   8   2        1.92        1.27      1.65 o 
  -7   8   2      403.16      420.40     14.38 o 
  -6   8   2        3.50        2.14      1.36 o 
  -5   8   2      152.08      148.08      5.43 o 
  -4   8   2        1.80        2.50      1.08 o 
  -3   8   2      275.56      273.06      9.36 o 
  -2   8   2      196.17      186.76      6.93 o 
  -1   8   2      104.19      115.31      9.49 o 
   0   8   2      499.28      514.39     24.63 o 
   1   8   2      210.38      214.21     18.07 o 
   2   8   2        0.65       -0.15      5.29 o 
 -10   9   2      289.59      317.61     30.37 o 
  -9   9   2      209.53      210.74     13.19 o 
  -8   9   2      303.24      322.46     12.29 o 
  -7   9   2       59.21       63.37      7.21 o 
  -6   9   2       98.18       84.33     11.83 o 
  -5   9   2      985.46     1051.41     47.18 o 
  -4   9   2      718.99      711.91     23.14 o 
  -3   9   2      204.06      188.03      8.60 o 
  -2   9   2      125.93      135.05     13.37 o 
  -1   9   2      232.40      243.74     18.64 o 
   0   9   2       40.89       37.99      6.54 o 
   1   9   2        0.13        1.62      5.17 o 
  -9  10   2       11.28       12.69     11.47 o 
  -8  10   2       28.98       31.86      5.29 o 
  -7  10   2      145.61      148.40      9.78 o 
  -6  10   2      325.37      314.01     18.79 o 
  -5  10   2       24.20       24.96     17.92 o 
  -4  10   2       83.27       90.58     38.60 o 
  -3  10   2       70.29       69.95      9.25 o 
  -2  10   2      290.87      270.55     20.92 o 
  -1  10   2       23.94       19.33     17.75 o 
  -8  11   2       33.98       32.74     17.28 o 
  -7  11   2      118.16      107.62      9.65 o 
  -6  11   2       38.86       38.87     29.44 o 
  -5  11   2       37.69       25.70     16.22 o 
  -4  11   2       73.73       70.62     10.52 o 
  -3  11   2       57.81       49.08     32.33 o 
   4 -13   3        0.20        2.07      1.91 o 
   5 -13   3      104.84      103.20      6.95 o 
   1 -12   3      379.20      374.42     15.01 o 
   2 -12   3      357.70      338.39     23.12 o 
   3 -12   3      398.02      380.89     12.97 o 
   4 -12   3      257.21      276.97     24.04 o 
   5 -12   3      146.41      139.79      8.94 o 
   6 -12   3      174.39      180.31     15.61 o 
   7 -12   3        1.13        2.23      3.91 o 
   8 -12   3       27.70       19.64     12.32 o 
  -1 -11   3       26.92       25.43      4.11 o 
   0 -11   3      284.95      307.91      9.34 o 
   1 -11   3       38.13       43.55      5.47 o 
   2 -11   3     1919.29     2003.07     39.30 o 
   3 -11   3       54.98       53.65      7.12 o 
   4 -11   3      193.50      219.00     10.68 o 
   5 -11   3        4.97        4.57      6.59 o 
   6 -11   3        1.01        1.67      3.36 o 
   7 -11   3        0.15        1.27      3.07 o 
   8 -11   3       33.01       31.47      4.95 o 
   9 -11   3      300.19      304.94     16.59 o 
  -3 -10   3       78.99      101.73     11.92 o 
  -2 -10   3      183.60      174.00     20.17 o 
  -1 -10   3     1092.81     1138.80     29.94 o 
   0 -10   3       35.87       35.89      3.91 o 
   1 -10   3     1047.97     1067.47     25.15 o 
   2 -10   3      167.64      147.51      4.85 o 
   3 -10   3       39.99       43.76      4.66 o 
   4 -10   3       56.22       55.00      6.21 o 
   5 -10   3      666.41      676.00     23.05 o 
   6 -10   3        0.06        0.49      2.03 o 
   7 -10   3      841.59      826.32     23.67 o 
   8 -10   3       13.51        9.75      5.27 o 
   9 -10   3        4.75        3.65      3.91 o 
  -4  -9   3        0.19        1.37      5.00 o 
  -3  -9   3      445.41      489.06     26.83 o 
  -2  -9   3       47.58       42.19      6.93 o 
  -1  -9   3      338.27      332.61     20.12 o 
   0  -9   3       58.34       57.58      3.31 o 
   1  -9   3        2.27        2.50      2.94 o 
   2  -9   3       88.96       89.04      3.94 o 
   3  -9   3       17.29       21.16      7.61 o 
   4  -9   3       16.04       19.71      8.45 o 
   5  -9   3      642.88      690.58     17.28 o 
   6  -9   3       25.71       27.29      5.45 o 
   7  -9   3       65.94       69.36      5.15 o 
   8  -9   3      203.15      210.32      8.85 o 
   9  -9   3        9.46        8.62      3.83 o 
  -5  -8   3       24.56       12.17     13.83 o 
  -4  -8   3       62.52       75.04     11.84 o 
  -3  -8   3        0.37        3.23      6.82 o 
  -2  -8   3      161.21      156.93     10.84 o 
  -1  -8   3        0.53        1.99      2.86 o 
   0  -8   3      337.57      363.49     17.96 o 
   1  -8   3      338.10      343.88      7.04 o 
   2  -8   3      432.90      448.31     14.77 o 
   3  -8   3     1889.76     1842.61     48.65 o 
   4  -8   3       26.20       24.33      3.78 o 
   5  -8   3      598.82      560.59     20.21 o 
   6  -8   3        7.44        4.95      2.33 o 
   7  -8   3        1.96        1.21      1.63 o 
   8  -8   3       33.98       36.32      3.40 o 
   9  -8   3       31.49       27.65      3.42 o 
  10  -8   3      426.66      471.54     15.55 o 
  -5  -7   3       30.60       17.83     26.09 o 
  -4  -7   3        6.55        7.53      6.14 o 
  -3  -7   3       14.03       13.20     10.53 o 
  -2  -7   3       50.42       49.40      5.83 o 
  -1  -7   3       14.48       14.86      9.38 o 
   0  -7   3       79.67       68.55      2.80 o 
   1  -7   3       26.80       28.93      1.80 o 
   2  -7   3       51.61       67.97      2.96 o 
   3  -7   3      286.03      293.79     12.05 o 
   4  -7   3        2.98        2.98      0.71 o 
   5  -7   3      108.47      101.98      2.35 o 
   6  -7   3        0.04        2.13      1.14 o 
   7  -7   3       78.06       66.93     10.26 o 
   8  -7   3       86.26       90.70      7.61 o 
   9  -7   3       76.93       82.13      6.55 o 
  10  -7   3        1.54        1.93      5.22 o 
  -7  -6   3       64.95       44.75      9.01 o 
  -6  -6   3       48.63       46.31     18.31 o 
  -5  -6   3        0.01        2.37      3.89 o 
  -4  -6   3      170.57      150.12     13.73 o 
  -3  -6   3      502.98      537.39     37.76 o 
  -2  -6   3     1430.22     1396.41     54.05 o 
  -1  -6   3      196.06      196.65      7.55 o 
   0  -6   3      189.81      187.08      5.72 o 
   1  -6   3        0.50        3.45      1.84 o 
   2  -6   3      714.57      714.67      9.46 o 
   3  -6   3      200.51      214.04      2.96 o 
   4  -6   3       58.18       56.89      1.96 o 
   5  -6   3      299.35      298.59      7.85 o 
   6  -6   3      227.77      229.78      4.71 o 
   7  -6   3     2543.36     2465.49     88.80 o 
   8  -6   3       75.71       73.36      5.91 o 
   9  -6   3      751.60      707.29     23.39 o 
  10  -6   3      321.63      338.77     14.34 o 
  -7  -5   3        3.62        4.98     11.22 o 
  -6  -5   3      192.71      196.65     17.41 o 
  -5  -5   3       31.90       41.63      7.20 o 
  -4  -5   3       12.10       13.69      7.57 o 
  -3  -5   3      338.13      376.62     18.74 o 
  -2  -5   3      621.36      693.87     22.90 o 
  -1  -5   3       57.60       74.18      2.57 o 
   0  -5   3      869.07      932.70     20.66 o 
   1  -5   3     1977.18     1965.95     32.34 o 
   2  -5   3        0.10        3.36      0.53 o 
   3  -5   3       45.36       38.89      1.36 o 
   4  -5   3      293.25      272.57      3.75 o 
   5  -5   3       22.29       19.33      1.69 o 
   6  -5   3     1857.53     1887.63     26.70 o 
   7  -5   3      251.43      245.19     10.09 o 
   8  -5   3       53.25       46.12      8.33 o 
   9  -5   3       50.10       65.56      6.27 o 
  10  -5   3       43.61       41.43      7.14 o 
  -8  -4   3       31.29       35.55     32.54 o 
  -7  -4   3      552.92      489.31     37.11 o 
  -6  -4   3       46.11       50.36      7.56 o 
  -5  -4   3      442.04      483.40     27.24 o 
  -4  -4   3       52.48       46.44      6.34 o 
  -3  -4   3      192.82      214.83     11.71 o 
  -2  -4   3     1001.93     1061.72     16.89 o 
  -1  -4   3      557.60      578.24      5.57 o 
   0  -4   3        0.64        1.49      1.00 o 
   1  -4   3      592.09      542.52      5.79 o 
   2  -4   3     2456.56     2417.32     16.54 o 
   3  -4   3     3306.22     3395.45     22.08 o 
   4  -4   3      320.06      333.86      5.26 o 
   5  -4   3      771.47      821.76     22.21 o 
   6  -4   3      211.63      209.91     10.06 o 
   7  -4   3      109.91       96.87      8.15 o 
   8  -4   3       16.01       19.09     16.22 o 
   9  -4   3       10.67       11.02      9.25 o 
  -8  -3   3       48.81       54.07      8.12 o 
  -7  -3   3        0.71       14.43     11.21 o 
  -6  -3   3      225.93      224.33     14.17 o 
  -5  -3   3      441.63      446.74     21.65 o 
  -4  -3   3      879.28      920.03     30.94 o 
  -3  -3   3     2712.38     2783.65     53.93 o 
  -2  -3   3    12400.59    10179.52     98.44 o 
  -1  -3   3     1200.54     1062.66     13.07 o 
   1  -3   3     3686.13     3553.61     27.69 o 
   2  -3   3       25.49       21.32      0.82 o 
   3  -3   3       72.23       84.10      1.87 o 
   4  -3   3      568.39      609.06     10.40 o 
   5  -3   3     1039.99     1087.60     18.17 o 
   6  -3   3      171.55      173.65      9.45 o 
   7  -3   3      303.57      279.95     18.01 o 
   8  -3   3       33.81       31.29      5.16 o 
   9  -3   3      197.40      178.33     19.37 o 
  -9  -2   3       37.01       44.86      7.49 o 
  -8  -2   3        7.33        6.82     11.23 o 
  -7  -2   3      890.09      889.30     34.92 o 
  -6  -2   3      647.60      652.84     28.25 o 
  -5  -2   3      449.54      440.22     16.97 o 
  -4  -2   3     2412.45     2271.49     22.76 o 
  -3  -2   3     1301.12     1295.19     16.37 o 
  -2  -2   3      683.55      649.63      9.73 o 
  -1  -2   3     4323.37     3887.70     33.87 o 
   0  -2   3      908.00      938.85     14.53 o 
   1  -2   3      824.68      842.41     12.34 o 
   2  -2   3      297.58      301.71      3.89 o 
   3  -2   3       79.10       85.87      1.86 o 
   4  -2   3      229.13      232.16      6.09 o 
   5  -2   3        0.93        0.77      1.39 o 
   6  -2   3       80.40       76.31      6.41 o 
   7  -2   3        6.36        5.91      7.22 o 
   8  -2   3       99.83       99.42      9.49 o 
   9  -2   3      136.50      126.71     10.87 o 
 -10  -1   3       39.80       32.81     29.12 o 
  -9  -1   3       54.11       66.03      8.83 o 
  -8  -1   3      104.41       95.94      9.67 o 
  -7  -1   3     1206.36     1202.23     15.07 o 
  -6  -1   3        1.56        2.03      1.32 o 
  -5  -1   3        0.54        2.42      1.22 o 
  -4  -1   3     1587.36     1638.25     18.93 o 
  -3  -1   3      649.23      625.19      5.55 o 
  -2  -1   3      330.30      355.10      3.37 o 
  -1  -1   3      106.90      113.44      1.57 o 
   1  -1   3      307.86      303.68      4.47 o 
   2  -1   3      699.59      651.68      6.60 o 
   3  -1   3      343.84      330.28      7.72 o 
   4  -1   3      677.40      661.64     16.91 o 
   5  -1   3       29.80       21.86      3.63 o 
   6  -1   3      615.20      627.71     19.23 o 
   7  -1   3        6.77        9.32      5.56 o 
   8  -1   3       90.94       91.97      9.09 o 
 -10   0   3      191.29      183.59     15.91 o 
  -9   0   3        7.66        5.67      9.56 o 
  -8   0   3     1180.47     1171.65     41.45 o 
  -7   0   3      278.03      267.29      5.24 o 
  -6   0   3      164.00      161.72      4.76 o 
  -5   0   3       92.90       93.30      2.64 o 
  -4   0   3       20.65       22.31      1.01 o 
  -3   0   3     1412.65     1296.25      9.32 o 
  -2   0   3      477.25      474.48     11.54 o 
  -1   0   3      643.28      616.68      8.38 o 
   0   0   3       12.88       21.06      1.16 o 
   1   0   3       49.19       44.75      1.70 o 
   2   0   3     1576.31     1485.54     36.37 o 
   3   0   3       95.11       99.87      3.62 o 
   4   0   3      128.94      135.93      6.71 o 
   5   0   3        3.41        5.20      3.74 o 
   6   0   3      388.74      388.88     18.06 o 
   7   0   3       27.41       14.77     12.86 o 
   8   0   3       39.24       32.84      6.23 o 
 -10   1   3      304.04      280.71     11.10 o 
  -9   1   3        0.65        2.60      1.96 o 
  -8   1   3     1093.04     1113.53     15.52 o 
  -7   1   3     1290.29     1283.83     21.79 o 
  -6   1   3      114.09      109.86      5.23 o 
  -5   1   3      572.77      528.36     23.49 o 
  -4   1   3       65.02       49.66      1.28 o 
  -3   1   3        9.03        6.52      0.76 o 
  -2   1   3      362.68      355.45      7.26 o 
  -1   1   3      665.93      659.00      8.28 o 
   0   1   3       45.26       48.62      2.13 o 
   1   1   3      334.73      378.40      8.34 o 
   2   1   3      448.38      515.85     18.90 o 
   3   1   3      514.76      560.46     15.00 o 
   4   1   3      413.62      436.85     22.12 o 
   5   1   3      304.42      297.81     13.24 o 
   6   1   3      191.32      203.88     13.86 o 
   7   1   3      173.68      136.20     12.36 o 
 -11   2   3        3.15        3.43      3.31 o 
 -10   2   3        1.36        1.34      1.96 o 
  -9   2   3        2.15        3.53      2.92 o 
  -8   2   3      329.84      336.64     11.33 o 
  -7   2   3      116.21      113.22      5.94 o 
  -6   2   3      459.45      465.12     10.00 o 
  -5   2   3        7.88        9.01      2.14 o 
  -4   2   3     1290.37     1233.02     18.58 o 
  -3   2   3        0.51        0.15      0.67 o 
  -2   2   3       94.83       91.70      1.87 o 
  -1   2   3     1955.08     1917.54     16.69 o 
   0   2   3      872.35      838.30     10.69 o 
   1   2   3      765.24      808.57     36.64 o 
   2   2   3      349.41      386.82     15.55 o 
   3   2   3     1274.41     1267.28     35.23 o 
   4   2   3       22.50       20.56      4.11 o 
   5   2   3      307.86      307.61     20.28 o 
   6   2   3       58.60       61.25      7.94 o 
   7   2   3       44.69       53.83      8.89 o 
 -11   3   3       14.94       10.53      4.71 o 
 -10   3   3        0.42        2.06      1.72 o 
  -9   3   3        1.87        1.82      1.86 o 
  -8   3   3      421.59      407.86     15.89 o 
  -7   3   3      438.31      428.02     12.27 o 
  -6   3   3      309.65      303.10      7.20 o 
  -5   3   3       31.72       27.63      2.62 o 
  -4   3   3      143.98      174.58      2.96 o 
  -3   3   3      518.90      557.62      5.88 o 
  -2   3   3      179.40      210.94      4.42 o 
  -1   3   3      920.12      810.42      9.14 o 
   0   3   3     2375.32     2473.19     47.78 o 
   1   3   3      202.83      153.94      5.62 o 
   2   3   3      237.77      246.39     11.12 o 
   3   3   3       83.94       80.90      6.33 o 
   4   3   3        4.31        1.73      2.30 o 
   5   3   3        0.46        0.87      2.89 o 
   6   3   3        0.57        3.53      8.38 o 
 -11   4   3      209.59      205.71     15.54 o 
 -10   4   3       27.93       30.54      3.76 o 
  -9   4   3      119.44      126.54      7.87 o 
  -8   4   3       75.01       82.01      4.39 o 
  -7   4   3        2.88        3.08      1.07 o 
  -6   4   3        0.05        0.67      1.04 o 
  -5   4   3      825.20      843.80     12.90 o 
  -4   4   3     1219.92     1229.48     15.71 o 
  -3   4   3      215.07      242.07      4.69 o 
  -2   4   3     4845.59     4403.96     39.46 o 
  -1   4   3      157.43      146.70      5.83 o 
   0   4   3      382.91      395.57      9.76 o 
   1   4   3       52.68       71.26      8.59 o 
   2   4   3       52.01       48.64      5.50 o 
   3   4   3       31.93       18.82     12.27 o 
   4   4   3       48.03       49.40      8.98 o 
   5   4   3      587.95      622.03     26.36 o 
 -11   5   3      157.08      162.35     11.76 o 
 -10   5   3       25.72       29.96      4.70 o 
  -9   5   3       26.53       24.07      2.71 o 
  -8   5   3        3.77        4.21      1.43 o 
  -7   5   3      684.85      643.68     15.49 o 
  -6   5   3      197.26      221.68      8.15 o 
  -5   5   3     1410.47     1347.68     40.12 o 
  -4   5   3       31.12       40.24      2.41 o 
  -3   5   3      161.53      159.30      5.06 o 
  -2   5   3      767.76      767.77     26.52 o 
  -1   5   3       86.43       94.77      4.82 o 
   0   5   3      224.28      222.63     11.23 o 
   1   5   3       24.33       20.96      3.02 o 
   2   5   3        0.08        1.50      2.52 o 
   3   5   3        2.48        3.66      7.22 o 
   4   5   3      514.33      509.38     32.23 o 
   5   5   3       24.64       17.45     14.98 o 
 -11   6   3       75.63       70.51      4.26 o 
 -10   6   3       68.35       73.70      4.04 o 
  -9   6   3        1.37        2.03      1.75 o 
  -8   6   3       51.17       50.28      2.77 o 
  -7   6   3      499.22      515.92     11.91 o 
  -6   6   3      843.55      810.26     25.49 o 
  -5   6   3       43.24       42.44      2.21 o 
  -4   6   3       60.29       51.52      2.54 o 
  -3   6   3       23.38       24.46      2.91 o 
  -2   6   3       94.74       95.07      4.25 o 
  -1   6   3       13.66       15.34      3.09 o 
   0   6   3       80.99       74.21      9.11 o 
   1   6   3        1.25        2.99      3.08 o 
   2   6   3      108.82       96.50      8.18 o 
   3   6   3        0.26        0.36      5.82 o 
   4   6   3      231.99      213.36     16.11 o 
 -11   7   3      187.47      192.98     12.77 o 
 -10   7   3      192.00      202.58     12.26 o 
  -9   7   3      112.41      115.57      5.61 o 
  -8   7   3      466.76      512.50     12.06 o 
  -7   7   3       79.33       71.04      5.06 o 
  -6   7   3        9.56        5.28      1.98 o 
  -5   7   3        1.35        3.04      1.64 o 
  -4   7   3       78.37       72.40      7.81 o 
  -3   7   3      630.64      635.80     20.03 o 
  -2   7   3        0.08        2.24      2.68 o 
  -1   7   3      482.53      478.02     14.95 o 
   0   7   3       21.15       17.22      9.98 o 
   1   7   3       25.29       26.96      4.51 o 
   2   7   3        0.67        0.87      4.92 o 
   3   7   3        0.97        2.83      4.11 o 
 -10   8   3       56.00       48.82      7.24 o 
  -9   8   3      180.80      186.35     14.74 o 
  -8   8   3       46.81       47.31      5.68 o 
  -7   8   3      104.02       99.43     19.31 o 
  -6   8   3       75.77       75.98      3.61 o 
  -5   8   3        1.67        1.69      5.77 o 
  -4   8   3       96.37       91.73      6.27 o 
  -3   8   3       26.30       28.62      5.61 o 
  -2   8   3       27.40       23.14      3.22 o 
  -1   8   3       43.50       49.17     10.78 o 
   0   8   3      251.04      258.90     11.18 o 
   1   8   3        8.55        5.79      9.08 o 
 -10   9   3        0.32        0.93      6.84 o 
  -9   9   3        1.96        3.90      5.63 o 
  -8   9   3      194.20      197.12      9.45 o 
  -7   9   3      122.81      124.47     12.78 o 
  -6   9   3       15.86       11.45     14.78 o 
  -5   9   3      164.09      185.28     21.20 o 
  -4   9   3       35.15       34.08      4.35 o 
  -3   9   3       32.03       27.85      4.78 o 
  -2   9   3        9.72        7.92      4.55 o 
  -1   9   3      179.84      172.60     13.16 o 
   0   9   3      227.07      224.75     15.05 o 
  -9  10   3      853.44      859.67     27.45 o 
  -8  10   3       59.69       59.68      6.41 o 
  -7  10   3      432.91      429.27     27.51 o 
  -6  10   3        0.16        4.48     10.74 o 
  -5  10   3        0.67       -0.84     13.73 o 
  -4  10   3        3.02        0.77     10.54 o 
  -3  10   3       68.00       57.51     17.36 o 
  -2  10   3       96.39       93.73      9.28 o 
  -7  11   3        3.32        3.47      6.77 o 
  -6  11   3       96.14       88.54     14.30 o 
  -5  11   3       22.38       17.30     14.12 o 
  -4  11   3       43.50       29.51     24.61 o 
   3 -13   4       72.40       69.68      8.56 o 
   4 -13   4      337.69      341.93     12.25 o 
   5 -13   4       39.19       37.28     12.66 o 
   0 -12   4       63.32       57.32      7.18 o 
   1 -12   4       44.83       48.45      6.43 o 
   2 -12   4      133.73      140.40     12.07 o 
   3 -12   4      159.46      138.66      8.10 o 
   4 -12   4      205.06      224.35      9.63 o 
   5 -12   4        0.02        1.81      3.23 o 
   6 -12   4       23.78       16.27     10.47 o 
   7 -12   4      163.52      150.25      8.77 o 
  -1 -11   4       18.56       18.33      2.81 o 
   0 -11   4       32.75       34.93      4.50 o 
   1 -11   4       24.04       21.47     12.36 o 
   2 -11   4       30.52       33.28     10.87 o 
   3 -11   4       51.56       52.87      5.50 o 
   4 -11   4      158.97      166.22     11.10 o 
   5 -11   4       42.49       32.47     13.70 o 
   6 -11   4       87.54       85.36      8.18 o 
   7 -11   4        9.21        9.15      5.77 o 
   8 -11   4      121.46      131.97      8.27 o 
  -3 -10   4        0.21        2.60      1.81 o 
  -2 -10   4      126.66      120.63      5.89 o 
  -1 -10   4       60.39       58.16      3.57 o 
   0 -10   4      305.67      318.09     19.60 o 
   1 -10   4      296.63      301.47      9.41 o 
   2 -10   4       13.06       11.36      2.94 o 
   3 -10   4       76.35       66.76      5.20 o 
   4 -10   4       16.89       11.29      6.38 o 
   5 -10   4      906.73      894.88     62.78 o 
   6 -10   4        3.35        5.15      3.87 o 
   7 -10   4      562.68      598.19     24.09 o 
   8 -10   4       69.37       74.99      8.03 o 
   9 -10   4       26.03       31.38      4.31 o 
  -4  -9   4       20.02       14.98      7.04 o 
  -3  -9   4      166.80      162.01      5.93 o 
  -2  -9   4      140.28      143.10      6.62 o 
  -1  -9   4      242.25      235.51      9.13 o 
   0  -9   4       44.36       39.05      2.79 o 
   1  -9   4      364.61      356.30     12.69 o 
   2  -9   4      847.10      847.05     18.30 o 
   3  -9   4      228.32      216.14      4.17 o 
   4  -9   4      396.64      396.10     11.62 o 
   5  -9   4       15.64       17.98      8.65 o 
   6  -9   4      230.09      234.06     11.11 o 
   7  -9   4       52.63       49.38      6.89 o 
   8  -9   4       42.23       45.67      4.37 o 
   9  -9   4       75.16       78.11     11.41 o 
  -5  -8   4      134.98      126.32      9.24 o 
  -4  -8   4        0.98        1.02      1.91 o 
  -3  -8   4       21.25       17.36      4.43 o 
  -2  -8   4      371.19      383.30     20.82 o 
  -1  -8   4       12.79       13.16      3.71 o 
   0  -8   4      639.75      612.99     12.49 o 
   1  -8   4        5.84        5.62      2.36 o 
   2  -8   4      127.92      128.76      3.31 o 
   3  -8   4       12.54       12.42      1.21 o 
   4  -8   4       23.47       21.56      1.88 o 
   5  -8   4      148.03      150.01      6.82 o 
   6  -8   4     1115.48     1125.23     34.37 o 
   7  -8   4      148.60      168.10      6.99 o 
   8  -8   4      196.20      190.49      8.10 o 
   9  -8   4       64.64       80.90      6.32 o 
  -6  -7   4       78.72       79.08      6.07 o 
  -5  -7   4        0.15        1.87      2.37 o 
  -4  -7   4        1.04        1.68      3.66 o 
  -3  -7   4      174.28      184.10      6.10 o 
  -2  -7   4       18.95       21.01      3.01 o 
  -1  -7   4      800.52      850.84     23.34 o 
   0  -7   4      871.83      857.74     18.87 o 
   1  -7   4       95.75      101.44      3.81 o 
   2  -7   4      331.89      344.28      6.26 o 
   3  -7   4       75.26       90.62      1.91 o 
   4  -7   4     1378.03     1434.21     39.78 o 
   5  -7   4      302.73      285.96      4.29 o 
   6  -7   4      499.56      553.10     10.38 o 
   7  -7   4        6.68       10.77      5.72 o 
   8  -7   4      535.09      517.85     27.92 o 
   9  -7   4        1.96        1.71      3.05 o 
  -7  -6   4        0.75        1.55      1.84 o 
  -6  -6   4      944.81      936.56     33.28 o 
  -5  -6   4       17.09       13.87      6.43 o 
  -4  -6   4      230.67      234.81     10.63 o 
  -3  -6   4       47.82       39.26      3.21 o 
  -2  -6   4       21.98       21.27      2.34 o 
  -1  -6   4        0.42        1.72      1.36 o 
   0  -6   4       98.56       96.10      3.27 o 
   1  -6   4      562.60      539.01      7.40 o 
   2  -6   4       11.48        8.77      0.93 o 
   3  -6   4      112.03       84.83      2.48 o 
   4  -6   4      556.40      563.70     11.77 o 
   5  -6   4      120.56      113.71      2.29 o 
   6  -6   4       15.08       18.91      2.64 o 
   7  -6   4      579.31      614.24     24.21 o 
   8  -6   4      100.23       95.00      7.63 o 
   9  -6   4       82.30       87.75      7.43 o 
  -8  -5   4      135.20      141.82     13.22 o 
  -7  -5   4       17.17       12.79      9.27 o 
  -6  -5   4      378.21      392.44     15.92 o 
  -5  -5   4       83.25       79.50      5.32 o 
  -4  -5   4       47.23       42.62      2.69 o 
  -3  -5   4      303.00      331.40      9.53 o 
  -2  -5   4      261.59      255.25      6.13 o 
  -1  -5   4        7.81        8.76      2.87 o 
   0  -5   4      212.14      189.37      4.30 o 
   1  -5   4      148.16      182.32      4.02 o 
   2  -5   4      185.21      217.31      3.18 o 
   3  -5   4     1440.06     1526.35     28.22 o 
   4  -5   4       64.29       68.44      2.03 o 
   5  -5   4       27.99       31.81      1.70 o 
   6  -5   4       90.45       89.75      3.87 o 
   7  -5   4      124.03      122.40      6.40 o 
   8  -5   4       44.44       55.42      5.81 o 
   9  -5   4        0.06        1.15      2.85 o 
  -8  -4   4       67.16       71.50     28.98 o 
  -7  -4   4       45.35       36.47      5.09 o 
  -6  -4   4       19.69       21.42      5.09 o 
  -5  -4   4      125.08      124.93      4.42 o 
  -4  -4   4       97.56      111.60      3.90 o 
  -3  -4   4        9.64       17.42      4.58 o 
  -2  -4   4     1958.51     2041.41     29.06 o 
  -1  -4   4      152.48      169.01      2.61 o 
   0  -4   4     5663.25     5379.66     28.53 o 
   1  -4   4      167.40      181.36      2.59 o 
   2  -4   4     1401.38     1541.27     23.81 o 
   3  -4   4      275.84      280.06      3.93 o 
   4  -4   4       54.11       44.23      1.99 o 
   5  -4   4       91.85       86.19      3.40 o 
   6  -4   4       18.02       15.75      8.84 o 
   7  -4   4      229.73      257.51     14.62 o 
   8  -4   4        0.58        2.35      3.99 o 
   9  -4   4       47.75       45.19      7.08 o 
  -9  -3   4        5.04        3.88      5.01 o 
  -8  -3   4        9.23        9.69      6.04 o 
  -7  -3   4       26.21       28.49      2.73 o 
  -6  -3   4      182.50      174.02      6.23 o 
  -5  -3   4     1144.07     1234.37     25.71 o 
  -4  -3   4        7.68       10.00      2.41 o 
  -3  -3   4      173.81      194.64      4.81 o 
  -2  -3   4      477.58      635.73     14.75 o 
  -1  -3   4      664.36      659.50      8.55 o 
   0  -3   4       69.66       69.87      1.27 o 
   1  -3   4      113.84      147.17      4.77 o 
   2  -3   4     1917.22     1870.75     15.00 o 
   3  -3   4     1007.91     1027.55     31.88 o 
   4  -3   4      824.80      776.44     17.05 o 
   5  -3   4        0.48        2.14      1.80 o 
   6  -3   4      129.84      119.31      5.74 o 
   7  -3   4      262.39      224.11     18.83 o 
   8  -3   4       73.89       53.26      8.81 o 
   9  -3   4        5.64        3.30      4.85 o 
  -9  -2   4      218.01      249.34      9.93 o 
  -8  -2   4        9.68       10.55      4.36 o 
  -7  -2   4      862.33      865.81     13.64 o 
  -6  -2   4      609.33      577.01      9.66 o 
  -5  -2   4      369.29      338.81      7.00 o 
  -4  -2   4        6.06       13.14      2.06 o 
  -3  -2   4       14.52       11.19      1.34 o 
  -2  -2   4      533.28      576.72      7.31 o 
  -1  -2   4        0.33        1.22      0.53 o 
   0  -2   4      411.07      413.62      5.07 o 
   1  -2   4      209.37      200.31      3.23 o 
   2  -2   4      935.82      938.53     20.87 o 
   3  -2   4        0.24        0.58      1.02 o 
   4  -2   4      875.63      850.09     23.20 o 
   5  -2   4       52.30       60.58      3.61 o 
   6  -2   4        7.25        6.46      3.52 o 
   7  -2   4        0.37        2.90      3.57 o 
   8  -2   4       32.42       24.25     20.86 o 
 -10  -1   4      158.99      155.20      8.42 o 
  -9  -1   4      111.70       83.25      8.88 o 
  -8  -1   4       47.37       41.88     15.55 o 
  -7  -1   4      629.55      632.65     15.40 o 
  -6  -1   4       47.99       51.11      1.95 o 
  -5  -1   4       68.80       64.51      2.94 o 
  -4  -1   4      493.06      655.94     15.94 o 
  -3  -1   4     1148.37     1162.87     11.56 o 
  -2  -1   4       84.49       90.22      1.63 o 
  -1  -1   4     1048.64      969.88     15.84 o 
   0  -1   4      208.71      187.41      2.34 o 
   1  -1   4     1468.10     1391.21     10.48 o 
   2  -1   4       38.11       42.08      1.77 o 
   3  -1   4       21.73       31.69      2.21 o 
   4  -1   4      281.06      293.08     16.10 o 
   5  -1   4      331.61      330.06     13.27 o 
   6  -1   4      409.11      422.92     21.50 o 
   7  -1   4       14.10        7.05      6.47 o 
   8  -1   4       61.48       66.86      9.21 o 
 -10   0   4      125.58      121.05      8.25 o 
  -9   0   4       17.01       12.30      4.92 o 
  -8   0   4       14.14       13.23      6.86 o 
  -7   0   4      182.54      167.93      6.48 o 
  -6   0   4       99.71      101.23      4.34 o 
  -5   0   4       47.18       48.15      3.85 o 
  -4   0   4       31.26       22.98      1.21 o 
  -3   0   4     1413.00     1324.79     12.99 o 
  -2   0   4      148.70      122.83      1.89 o 
  -1   0   4     2980.51     2799.85     21.29 o 
   0   0   4     1107.41     1162.18     40.95 o 
   1   0   4       45.16       48.82      2.42 o 
   2   0   4       21.28       30.16      2.81 o 
   3   0   4      936.70      943.21     70.97 o 
   4   0   4      209.84      207.90      7.73 o 
   5   0   4      225.32      237.86      9.27 o 
   6   0   4       14.93       13.41     11.66 o 
   7   0   4        0.34        2.87      7.78 o 
 -10   1   4      240.16      232.88     10.24 o 
  -9   1   4       99.67       98.29      7.35 o 
  -8   1   4      199.44      206.33      7.96 o 
  -7   1   4     2546.57     2603.50     29.01 o 
  -6   1   4       51.21       49.75      4.15 o 
  -5   1   4      133.64      126.63      5.03 o 
  -4   1   4     1594.73     1604.25     18.87 o 
  -3   1   4       10.81       13.73      1.03 o 
  -2   1   4      937.61      969.60     10.75 o 
  -1   1   4       90.95       97.17      1.98 o 
   0   1   4      521.19      554.58      9.57 o 
   1   1   4      891.13      918.06     23.71 o 
   2   1   4       22.10       13.54      6.44 o 
   3   1   4     1143.58     1212.49     37.55 o 
   4   1   4      648.38      633.71     33.85 o 
   5   1   4        4.04        5.87      4.13 o 
   6   1   4       19.64       28.42     20.28 o 
   7   1   4      502.14      493.90     21.54 o 
 -11   2   4      159.20      177.93     13.22 o 
 -10   2   4       24.49       22.10     11.95 o 
  -9   2   4      361.50      372.81     14.96 o 
  -8   2   4       81.90       81.84      5.13 o 
  -7   2   4      642.34      654.21     14.31 o 
  -6   2   4        4.09        5.22      2.21 o 
  -5   2   4      371.31      418.49      6.50 o 
  -4   2   4     1137.45     1235.91     12.88 o 
  -3   2   4     1105.29     1166.77     12.36 o 
  -2   2   4      129.43      143.86      2.82 o 
  -1   2   4       82.32       82.59      2.86 o 
   0   2   4       17.05       14.86      5.29 o 
   1   2   4        5.72        4.74      2.83 o 
   2   2   4      504.82      567.09     16.41 o 
   3   2   4      269.67      276.00     12.08 o 
   4   2   4       14.98       14.76     10.31 o 
   5   2   4       62.04       65.87      5.90 o 
   6   2   4        7.60        5.38      3.99 o 
 -11   3   4        4.03        5.51      2.34 o 
 -10   3   4       13.94       18.05      5.99 o 
  -9   3   4     2342.58     2332.44     51.65 o 
  -8   3   4        0.04        1.91      3.08 o 
  -7   3   4      598.62      582.03     10.75 o 
  -6   3   4      156.50      192.42      5.07 o 
  -5   3   4       41.95       54.41      2.74 o 
  -4   3   4      434.57      455.50      9.88 o 
  -3   3   4      850.24      841.57     55.35 o 
  -2   3   4     3276.99     3188.02     30.20 o 
  -1   3   4     5364.91     5231.14    136.39 o 
   0   3   4       11.91       16.51      3.50 o 
   1   3   4      227.97      232.33      8.22 o 
   2   3   4       30.65       38.11      3.60 o 
   3   3   4        3.02        1.62      2.36 o 
   4   3   4       27.85       28.19      3.84 o 
   5   3   4        4.96        5.77      5.59 o 
 -11   4   4        3.32        2.02      2.42 o 
 -10   4   4      131.75      120.03      5.27 o 
  -9   4   4      146.78      145.90      8.32 o 
  -8   4   4      239.32      242.05      7.21 o 
  -7   4   4      117.05      115.90      3.77 o 
  -6   4   4        9.59        4.07      1.71 o 
  -5   4   4      387.00      438.77      8.84 o 
  -4   4   4      133.40      106.90      4.86 o 
  -3   4   4     3220.39     3115.15     48.56 o 
  -2   4   4     6416.58     6110.56     32.55 o 
  -1   4   4       35.88       42.30      4.99 o 
   0   4   4      392.09      384.84     12.35 o 
   1   4   4      442.16      463.82     22.51 o 
   2   4   4       60.27       55.88      9.47 o 
   3   4   4      115.55      111.96      9.89 o 
   4   4   4        2.14        5.87      3.77 o 
   5   4   4      138.47      153.42     13.04 o 
 -11   5   4        0.94        1.25      1.92 o 
 -10   5   4      140.70      134.36      7.44 o 
  -9   5   4        5.25        4.63      2.64 o 
  -8   5   4        0.69        1.68      1.00 o 
  -7   5   4      107.37      118.91      8.32 o 
  -6   5   4      834.48      869.79     14.07 o 
  -5   5   4       98.42       85.05      3.61 o 
  -4   5   4       12.44       14.51      2.42 o 
  -3   5   4        7.11        6.74      4.68 o 
  -2   5   4      140.70      136.61      7.12 o 
  -1   5   4      265.39      274.42      9.59 o 
   0   5   4        4.49        4.97      3.35 o 
   1   5   4      273.90      276.30      9.11 o 
   2   5   4       99.07       96.70      6.75 o 
   3   5   4       41.63       41.14      5.22 o 
   4   5   4        5.39        5.27      8.74 o 
 -11   6   4      443.58      436.55     19.72 o 
 -10   6   4       34.35       36.10      3.37 o 
  -9   6   4      305.90      300.09      9.10 o 
  -8   6   4      229.45      211.15      4.48 o 
  -7   6   4      334.60      345.15     11.25 o 
  -6   6   4        6.76        4.42      3.73 o 
  -5   6   4      137.26      150.85      6.01 o 
  -4   6   4      152.04      146.25      5.37 o 
  -3   6   4      376.96      372.33     12.83 o 
  -2   6   4     1194.75     1173.83     33.43 o 
  -1   6   4      485.85      524.80     26.18 o 
   0   6   4      221.60      229.33     10.70 o 
   1   6   4       16.46       13.52      6.29 o 
   2   6   4        6.66        7.44      4.08 o 
   3   6   4       12.52       12.09     12.61 o 
 -11   7   4        8.82       11.39      9.97 o 
 -10   7   4       68.56       67.18     20.22 o 
  -9   7   4       56.95       57.77      4.50 o 
  -8   7   4        4.76        3.46      1.97 o 
  -7   7   4      143.54      133.78      5.11 o 
  -6   7   4      833.32      763.01     17.56 o 
  -5   7   4      513.96      492.68     11.48 o 
  -4   7   4       34.31       33.37      4.20 o 
  -3   7   4       65.98       73.52      4.80 o 
  -2   7   4      109.63       99.48      5.74 o 
  -1   7   4        0.01        0.10      1.04 o 
   0   7   4      134.51      126.85      8.69 o 
   1   7   4        5.10        2.84      2.48 o 
   2   7   4        0.40        2.27      4.77 o 
 -10   8   4       89.42       76.34     17.03 o 
  -9   8   4      230.27      230.24     19.47 o 
  -8   8   4      181.37      180.60     13.37 o 
  -7   8   4      739.28      842.83     41.52 o 
  -6   8   4        6.27        7.20      4.67 o 
  -5   8   4      152.03      172.96      5.60 o 
  -4   8   4      179.10      171.42      8.12 o 
  -3   8   4      143.07      148.85      8.55 o 
  -2   8   4        2.44        0.87      1.99 o 
  -1   8   4       27.57       21.89      5.31 o 
   0   8   4        6.58        6.56      5.16 o 
 -10   9   4      469.61      526.76     21.48 o 
  -9   9   4        0.15       -0.67      8.81 o 
  -8   9   4       89.60       81.41     11.81 o 
  -7   9   4      167.87      170.28     20.00 o 
  -6   9   4       20.71        9.05     22.94 o 
  -5   9   4      105.80      103.98     32.22 o 
  -4   9   4       13.34       13.62      6.42 o 
  -3   9   4       65.98       62.35      4.59 o 
  -2   9   4       23.50       12.22      5.92 o 
  -1   9   4        9.31       11.90      5.56 o 
  -8  10   4      125.71      108.70     14.05 o 
  -7  10   4        5.69        2.22      9.12 o 
  -6  10   4        1.25        2.82     13.54 o 
  -5  10   4       57.74       53.57     36.50 o 
  -4  10   4      169.35      176.57     14.15 o 
  -3  10   4       40.95       45.54      8.45 o 
   3 -13   5       20.37       13.51      9.04 o 
   4 -13   5        0.87        2.28      2.29 o 
   5 -13   5       10.84       11.82      7.35 o 
   0 -12   5      184.87      205.96     12.61 o 
   1 -12   5      125.93      142.20     13.71 o 
   2 -12   5       75.79       76.15      9.89 o 
   3 -12   5       36.63       31.16      4.74 o 
   4 -12   5       84.24       79.25      5.53 o 
   5 -12   5       99.77      108.46      7.84 o 
   6 -12   5       12.98        7.25      5.57 o 
   7 -12   5       35.27       30.86     23.96 o 
  -2 -11   5      133.41      139.84      6.46 o 
  -1 -11   5        9.99       10.33      4.96 o 
   0 -11   5       15.94       14.68      2.27 o 
   1 -11   5       28.01       24.32      9.23 o 
   2 -11   5       62.45       58.41      7.33 o 
   3 -11   5       44.80       39.14      5.06 o 
   4 -11   5      385.49      386.87     18.40 o 
   5 -11   5      425.42      403.38     12.78 o 
   6 -11   5      529.60      508.59     16.68 o 
   7 -11   5      197.13      190.03     19.43 o 
   8 -11   5       61.85       45.24      8.09 o 
  -3 -10   5        2.22        1.65      2.16 o 
  -2 -10   5       31.51       23.39      3.35 o 
  -1 -10   5      273.12      287.19      9.63 o 
   0 -10   5       27.52       29.41      2.97 o 
   1 -10   5      259.83      248.56      7.88 o 
   2 -10   5     2051.42     2076.02     47.67 o 
   3 -10   5       54.48       55.85      6.92 o 
   4 -10   5      289.52      279.81     18.29 o 
   5 -10   5       32.18       24.24     12.71 o 
   6 -10   5       63.70       54.07      6.93 o 
   7 -10   5        1.12        2.32      3.18 o 
   8 -10   5        2.51        1.45      5.08 o 
  -4  -9   5        8.65        5.73      5.96 o 
  -3  -9   5        9.40       18.15      8.11 o 
  -2  -9   5       11.99       10.18      4.16 o 
  -1  -9   5      631.99      657.05     17.85 o 
   0  -9   5       95.77       95.36      4.10 o 
   1  -9   5     1738.49     1760.00     16.08 o 
   2  -9   5        2.19        2.61      1.53 o 
   3  -9   5       26.94       30.89      4.72 o 
   4  -9   5       37.75       37.74      3.06 o 
   5  -9   5       15.69        8.83      2.01 o 
   6  -9   5        0.10        2.20      3.64 o 
   7  -9   5        4.40        4.50      3.21 o 
   8  -9   5      185.10      201.90     23.25 o 
  -5  -8   5        9.36        9.61      6.54 o 
  -4  -8   5       47.19       57.47      4.04 o 
  -3  -8   5      757.16      745.49     17.79 o 
  -2  -8   5     1636.62     1693.58     26.21 o 
  -1  -8   5        3.54        5.91      3.17 o 
   0  -8   5      850.13      844.29     19.58 o 
   1  -8   5      191.10      188.65      4.87 o 
   2  -8   5       37.63       35.89      3.04 o 
   3  -8   5      328.49      333.19      4.60 o 
   4  -8   5       64.12       59.33      2.30 o 
   5  -8   5      266.56      277.53      7.12 o 
   6  -8   5      143.84      129.63      4.96 o 
   7  -8   5       36.11       36.35      3.57 o 
   8  -8   5       47.00       51.41      7.18 o 
  -6  -7   5      108.67      113.86      6.82 o 
  -5  -7   5       25.97       28.88      3.86 o 
  -4  -7   5      590.01      595.43     17.96 o 
  -3  -7   5      130.01      140.71      5.80 o 
  -2  -7   5      379.27      386.40     11.50 o 
  -1  -7   5       78.86       65.65      4.68 o 
   0  -7   5       35.30       33.50      3.07 o 
   1  -7   5      509.71      528.69     13.01 o 
   2  -7   5       56.21       61.07      2.32 o 
   3  -7   5      194.09      189.76      3.98 o 
   4  -7   5      144.88      145.06      2.95 o 
   5  -7   5       69.19       78.38      4.15 o 
   6  -7   5      379.69      413.00      8.28 o 
   7  -7   5       46.18       45.05      3.46 o 
   8  -7   5        1.07        3.25      2.84 o 
  -7  -6   5       26.33       17.39      8.75 o 
  -6  -6   5       17.54       26.68      4.27 o 
  -5  -6   5        3.19        4.10      2.04 o 
  -4  -6   5        2.63        2.06      1.83 o 
  -3  -6   5       75.37       85.60      4.61 o 
  -2  -6   5        6.31        3.68      2.61 o 
  -1  -6   5      249.47      254.98      6.57 o 
   0  -6   5      116.99      116.10      3.56 o 
   1  -6   5        0.02        0.17      0.61 o 
   2  -6   5     1036.06     1046.38      9.86 o 
   3  -6   5       49.02       47.91      1.70 o 
   4  -6   5      820.53      828.00     18.64 o 
   5  -6   5      277.01      264.55      6.18 o 
   6  -6   5        4.55        2.24      2.09 o 
   7  -6   5       39.92       45.86      3.15 o 
   8  -6   5      115.94      116.58     12.48 o 
  -8  -5   5       73.35       66.58      6.68 o 
  -7  -5   5        3.96        2.33      2.22 o 
  -6  -5   5       95.63       95.73      4.51 o 
  -5  -5   5       45.63       47.81      4.21 o 
  -4  -5   5      127.74      122.26      4.94 o 
  -3  -5   5       47.02       49.79      2.91 o 
  -2  -5   5      481.02      426.74      8.42 o 
  -1  -5   5     1156.21     1194.84     28.36 o 
   0  -5   5      229.04      201.88      3.73 o 
   1  -5   5       42.37       47.49      2.36 o 
   2  -5   5       27.48       29.11      1.08 o 
   3  -5   5      260.20      258.99      6.92 o 
   4  -5   5      429.93      423.04      8.53 o 
   5  -5   5       11.17       14.99      1.83 o 
   6  -5   5      351.34      365.60     10.03 o 
   7  -5   5      461.20      471.98     20.54 o 
   8  -5   5       29.17       28.36      4.12 o 
  -8  -4   5       15.94       21.54      8.48 o 
  -7  -4   5       80.40       72.80      4.73 o 
  -6  -4   5      363.97      357.77     10.57 o 
  -5  -4   5      829.78      765.38     19.39 o 
  -4  -4   5      124.88      148.31      6.09 o 
  -3  -4   5     2118.73     2055.61     26.98 o 
  -2  -4   5     1369.25     1410.01     30.89 o 
  -1  -4   5      116.94      108.60      2.54 o 
   0  -4   5      119.49      118.29      1.94 o 
   1  -4   5     2323.14     2351.54     30.18 o 
   2  -4   5        5.32       10.03      1.37 o 
   3  -4   5        0.07        0.19      0.43 o 
   4  -4   5      416.29      425.45      9.25 o 
   5  -4   5      545.43      586.95     13.33 o 
   6  -4   5     1300.25     1352.73     26.45 o 
   7  -4   5       31.69       24.07      4.10 o 
   8  -4   5      387.90      384.19     35.25 o 
  -9  -3   5        4.62        7.04      4.15 o 
  -8  -3   5       20.80       17.31      8.97 o 
  -7  -3   5       55.17       57.37      3.37 o 
  -6  -3   5       63.36       66.14      4.17 o 
  -5  -3   5     1123.22     1171.68     32.86 o 
  -4  -3   5       22.96       21.57      2.48 o 
  -3  -3   5      774.64      891.07     18.47 o 
  -2  -3   5      161.86      217.52      3.28 o 
  -1  -3   5     2945.93     2867.83     39.44 o 
   0  -3   5      201.93      214.17      4.33 o 
   1  -3   5        4.92        1.98      1.98 o 
   2  -3   5       43.63       50.58      1.28 o 
   3  -3   5      705.71      742.73     11.86 o 
   4  -3   5       35.26       41.13      3.07 o 
   5  -3   5     2025.32     2053.93     82.56 o 
   6  -3   5       97.42       97.50      5.44 o 
   7  -3   5        0.01        1.13      1.74 o 
   8  -3   5       66.04       92.24      8.90 o 
  -9  -2   5      126.19      149.51     10.23 o 
  -8  -2   5      348.80      340.84     11.82 o 
  -7  -2   5      183.64      174.27      4.77 o 
  -6  -2   5      181.87      175.83      4.70 o 
  -5  -2   5      180.17      182.27      5.37 o 
  -4  -2   5      419.91      429.59      8.05 o 
  -3  -2   5     2347.30     2376.63     16.17 o 
  -2  -2   5     2196.87     2192.50     20.51 o 
  -1  -2   5      754.75      720.56      8.64 o 
   0  -2   5     1262.63     1182.83      8.88 o 
   1  -2   5     3061.26     3191.57     38.21 o 
   2  -2   5      715.39      702.12     19.41 o 
   3  -2   5        0.06        0.44      0.87 o 
   4  -2   5       51.84       48.03      2.38 o 
   5  -2   5      563.91      566.29     15.23 o 
   6  -2   5       67.50       59.70      4.39 o 
   7  -2   5       27.89       25.39      4.41 o 
   8  -2   5       53.24       52.00     12.39 o 
 -10  -1   5      157.92      148.78      7.74 o 
  -9  -1   5      105.86      113.40      9.71 o 
  -8  -1   5      266.57      258.75     24.32 o 
  -7  -1   5      301.13      293.00      6.36 o 
  -6  -1   5      715.49      712.21     15.99 o 
  -5  -1   5      847.11      847.08     12.05 o 
  -4  -1   5     3677.29     3694.17     51.17 o 
  -3  -1   5     4401.30     4396.07     93.26 o 
  -2  -1   5      334.41      312.29      3.68 o 
  -1  -1   5      345.17      349.49      3.68 o 
   0  -1   5      143.51      133.56      2.57 o 
   1  -1   5      146.58      172.02      4.61 o 
   2  -1   5      382.89      413.53      7.79 o 
   3  -1   5        7.64       10.61      4.17 o 
   4  -1   5       30.91       31.42      5.57 o 
   5  -1   5      357.55      339.95     12.88 o 
   6  -1   5        3.47        1.53      2.59 o 
   7  -1   5       21.66       14.58     12.21 o 
 -10   0   5       11.95       16.71      7.92 o 
  -9   0   5       11.98       13.39      7.04 o 
  -8   0   5      944.58      938.36     31.89 o 
  -7   0   5      631.54      648.88     19.13 o 
  -6   0   5       17.55       22.76      3.40 o 
  -5   0   5     1395.30     1292.41     32.92 o 
  -4   0   5       54.93       52.99      2.62 o 
  -3   0   5     1256.84     1251.22     17.45 o 
  -2   0   5        0.01        0.90      0.64 o 
  -1   0   5       86.29       91.26      2.85 o 
   0   0   5      411.84      415.60      5.76 o 
   1   0   5      132.47      156.20      5.38 o 
   2   0   5       24.07       35.43      3.66 o 
   3   0   5        9.70       12.05      5.43 o 
   4   0   5        0.12        1.42      2.86 o 
   5   0   5       42.91       41.47      5.96 o 
   6   0   5       17.29       15.14      8.03 o 
   7   0   5       56.75       61.23      8.14 o 
 -10   1   5      101.37      105.73      6.05 o 
  -9   1   5      161.24      158.37      8.06 o 
  -8   1   5     1225.98     1258.53     32.61 o 
  -7   1   5       11.69        8.85      6.40 o 
  -6   1   5        3.03        9.61      4.76 o 
  -5   1   5      472.55      526.58      8.01 o 
  -4   1   5        4.94        8.91      1.38 o 
  -3   1   5      698.67      624.85     12.68 o 
  -2   1   5       68.24       68.16      3.85 o 
  -1   1   5     2350.81     2341.12     36.44 o 
   0   1   5      343.37      301.13      6.24 o 
   1   1   5      107.35       99.68      7.48 o 
   2   1   5      112.14       90.71      5.78 o 
   3   1   5       97.92      106.49      6.87 o 
   4   1   5       13.37       14.66      6.99 o 
   5   1   5      104.38      103.54      6.77 o 
   6   1   5      111.54      116.69      7.41 o 
 -11   2   5       69.31       81.34      5.69 o 
 -10   2   5      186.49      192.87      8.57 o 
  -9   2   5        5.17        4.56      3.21 o 
  -8   2   5      354.60      361.17     10.13 o 
  -7   2   5       34.97       35.75      4.30 o 
  -6   2   5      336.41      302.95      7.45 o 
  -5   2   5      367.80      418.06     12.74 o 
  -4   2   5      460.07      453.27     10.51 o 
  -3   2   5      325.96      359.55     12.22 o 
  -2   2   5       16.64       17.45      2.81 o 
  -1   2   5       37.83       38.59      4.14 o 
   0   2   5      257.83      277.65      7.13 o 
   1   2   5      152.49      147.33     11.62 o 
   2   2   5        1.80        3.28      2.88 o 
   3   2   5        0.63        1.08      2.15 o 
   4   2   5       87.61       87.18      8.29 o 
   5   2   5        2.72        2.09      2.71 o 
 -11   3   5       81.59       85.95      8.32 o 
 -10   3   5       35.20       30.15      3.86 o 
  -9   3   5      438.99      439.98     25.98 o 
  -8   3   5     3496.85     3537.99     30.89 o 
  -7   3   5        0.66        1.93      0.88 o 
  -6   3   5     1557.88     1526.21     38.82 o 
  -5   3   5      147.02      131.26      6.10 o 
  -4   3   5        3.19        1.26      1.87 o 
  -3   3   5      195.50      193.85      6.61 o 
  -2   3   5      202.85      214.01      6.60 o 
  -1   3   5       40.30       41.92      4.24 o 
   0   3   5      124.06      121.27      5.68 o 
   1   3   5       15.85       20.15      9.33 o 
   2   3   5      144.86      176.38      9.36 o 
   3   3   5      232.30      222.35      9.03 o 
   4   3   5       40.26       44.52      6.62 o 
   5   3   5       35.18       37.30      6.10 o 
 -11   4   5       61.19       64.67      6.29 o 
 -10   4   5        0.55        1.08      1.42 o 
  -9   4   5        2.75        4.36      1.97 o 
  -8   4   5      411.80      396.89     10.76 o 
  -7   4   5       35.20       31.43      3.10 o 
  -6   4   5      227.53      209.37      6.81 o 
  -5   4   5       18.12       12.72      6.10 o 
  -4   4   5        6.42        6.03      3.48 o 
  -3   4   5      362.66      396.87     12.75 o 
  -2   4   5      862.98      866.76     24.08 o 
  -1   4   5      237.94      249.13     10.76 o 
   0   4   5      370.76      411.45     13.41 o 
   1   4   5      342.09      345.04     18.56 o 
   2   4   5      299.04      298.88     13.98 o 
   3   4   5      156.85      124.80      8.75 o 
   4   4   5       51.69       51.13      8.24 o 
 -11   5   5       31.85       30.02      3.42 o 
 -10   5   5       61.62       58.99      3.61 o 
  -9   5   5      711.93      742.58     19.93 o 
  -8   5   5        0.17        1.05      1.26 o 
  -7   5   5       24.92       26.42      8.97 o 
  -6   5   5       12.91       11.62      6.48 o 
  -5   5   5       13.16       10.64      6.26 o 
  -4   5   5      137.07      142.63      9.30 o 
  -3   5   5      400.58      426.91     10.39 o 
  -2   5   5     3267.73     3351.65     40.21 o 
  -1   5   5      431.43      436.78     15.15 o 
   0   5   5      245.94      235.48     10.27 o 
   1   5   5       32.84       34.61      4.72 o 
   2   5   5       10.12        3.45      2.94 o 
   3   5   5       13.97        8.75      6.78 o 
 -11   6   5       13.42        9.94      6.33 o 
 -10   6   5       16.96       17.61      3.95 o 
  -9   6   5        1.55        2.25      1.55 o 
  -8   6   5       58.39       59.71      7.72 o 
  -7   6   5      372.88      348.81     10.47 o 
  -6   6   5       84.75       87.27     10.96 o 
  -5   6   5      703.34      655.45     17.40 o 
  -4   6   5      223.49      227.11      9.40 o 
  -3   6   5      489.66      501.24     16.97 o 
  -2   6   5       71.45       69.93      6.15 o 
  -1   6   5       24.20       17.26      8.79 o 
   0   6   5       17.38       16.54      8.97 o 
   1   6   5        8.02        2.59      3.49 o 
   2   6   5       11.72       11.40      9.78 o 
 -10   7   5        2.88        0.95      4.65 o 
  -9   7   5        9.90        7.29      4.67 o 
  -8   7   5       61.80       64.00      4.13 o 
  -7   7   5       32.64       32.65      3.62 o 
  -6   7   5      322.44      337.84     11.86 o 
  -5   7   5       40.06       43.12      3.72 o 
  -4   7   5        0.59        1.34      2.86 o 
  -3   7   5      249.10      237.06     10.23 o 
  -2   7   5        3.88        9.03      5.41 o 
  -1   7   5       13.73        8.35      5.73 o 
   0   7   5       10.40        6.85      5.57 o 
   1   7   5        1.25        1.90      2.28 o 
 -10   8   5      212.94      265.41     19.28 o 
  -9   8   5        6.57        7.98     10.54 o 
  -8   8   5      628.21      609.33     30.10 o 
  -7   8   5       44.49       38.81     23.16 o 
  -6   8   5        5.25        4.34      2.53 o 
  -5   8   5       41.93       43.13      3.71 o 
  -4   8   5       12.37       13.22      8.44 o 
  -3   8   5      116.40      118.73      5.99 o 
  -2   8   5        1.03        2.56      3.08 o 
  -1   8   5      239.92      271.88     18.78 o 
  -9   9   5        7.68        7.68     10.45 o 
  -8   9   5       42.73       30.62     26.72 o 
  -7   9   5       41.27       35.64     24.17 o 
  -6   9   5      205.78      217.82     22.26 o 
  -5   9   5       24.05       19.50     16.83 o 
  -4   9   5      167.84      196.62     14.53 o 
  -3   9   5        0.19        0.52      1.89 o 
  -6  10   5      115.74      143.67     16.99 o 
   0 -12   6       14.02        9.67      6.02 o 
   1 -12   6       48.36       47.87      6.39 o 
   2 -12   6        8.40       10.40      5.73 o 
   3 -12   6       34.50       29.84      3.83 o 
   4 -12   6        1.19        1.08      2.22 o 
   5 -12   6       49.97       45.28      8.40 o 
   6 -12   6      481.42      526.62     22.50 o 
  -2 -11   6        9.97        6.31      3.27 o 
  -1 -11   6      252.36      255.18     14.91 o 
   0 -11   6       51.44       47.97      3.65 o 
   1 -11   6      589.66      603.58     20.16 o 
   2 -11   6        5.19        4.69      3.58 o 
   3 -11   6      456.18      496.93     16.55 o 
   4 -11   6      137.02      146.49      6.97 o 
   5 -11   6       23.20       17.74     11.12 o 
   6 -11   6        0.35       -0.04      4.43 o 
   7 -11   6        4.20        4.94      4.92 o 
  -3 -10   6        0.06        0.45      1.93 o 
  -2 -10   6        0.68        1.59      1.53 o 
  -1 -10   6        0.69        1.86      1.86 o 
   0 -10   6      105.80       99.53      3.73 o 
   1 -10   6      179.24      178.22      5.53 o 
   2 -10   6       34.31       39.32      3.04 o 
   3 -10   6       41.36       42.61      3.49 o 
   4 -10   6       37.48       29.77      3.34 o 
   5 -10   6       12.19        5.77      5.55 o 
   6 -10   6      213.35      218.46     22.82 o 
   7 -10   6        7.34        5.78      6.47 o 
   8 -10   6        2.30        1.63      3.94 o 
  -4  -9   6      134.63      135.43      9.91 o 
  -3  -9   6      119.12      118.73      5.47 o 
  -2  -9   6      127.86      124.55      6.79 o 
  -1  -9   6       16.16       11.98      6.27 o 
   0  -9   6      249.09      243.78      8.54 o 
   1  -9   6      140.54      134.86      4.12 o 
   2  -9   6       20.58       18.41      2.01 o 
   3  -9   6      612.91      616.27     11.68 o 
   4  -9   6      333.39      296.85      6.38 o 
   5  -9   6     1123.08     1085.51     50.44 o 
   6  -9   6       73.15       81.91      8.71 o 
   7  -9   6      661.09      710.06     24.26 o 
   8  -9   6        0.74        1.00      4.80 o 
  -5  -8   6      246.63      236.02     13.71 o 
  -4  -8   6       46.55       54.86      3.78 o 
  -3  -8   6        8.28        8.77      3.85 o 
  -2  -8   6      111.40      114.59      5.14 o 
  -1  -8   6      772.23      785.98     14.73 o 
   0  -8   6        1.82        3.10      1.94 o 
   1  -8   6       89.24       87.71      3.10 o 
   2  -8   6      470.70      475.62      9.90 o 
   3  -8   6      261.09      235.33      5.91 o 
   4  -8   6      144.66      121.91      4.28 o 
   5  -8   6        6.21       10.62      2.75 o 
   6  -8   6        4.78        5.85      3.14 o 
   7  -8   6       43.72       40.13      5.59 o 
  -6  -7   6        1.39        1.21      1.89 o 
  -5  -7   6        7.57       11.26      5.71 o 
  -4  -7   6      106.20      112.56      4.94 o 
  -3  -7   6      170.16      195.95      5.86 o 
  -2  -7   6      994.49      994.93     23.73 o 
  -1  -7   6        5.69        6.96      2.25 o 
   0  -7   6      733.96      681.95     16.58 o 
   1  -7   6       79.51       82.07      3.55 o 
   2  -7   6      444.20      444.13      6.36 o 
   3  -7   6      181.04      168.93      3.44 o 
   4  -7   6       46.69       50.81      2.77 o 
   5  -7   6        2.98        2.85      1.78 o 
   6  -7   6       23.09       22.48      2.81 o 
   7  -7   6      176.57      205.42      9.38 o 
  -7  -6   6      146.90      148.56     13.59 o 
  -6  -6   6      129.69      121.89      5.97 o 
  -5  -6   6       11.45       21.93      3.43 o 
  -4  -6   6       25.30       23.70      3.09 o 
  -3  -6   6     1380.49     1412.80     32.48 o 
  -2  -6   6       14.65       14.06      2.14 o 
  -1  -6   6     2230.43     2263.04     46.00 o 
   0  -6   6        0.07        0.62      1.12 o 
   1  -6   6      103.06      112.63      3.22 o 
   2  -6   6       33.22       40.05      2.58 o 
   3  -6   6      169.85      187.34      3.22 o 
   4  -6   6      449.63      443.66      8.82 o 
   5  -6   6     1030.91     1009.24     10.17 o 
   6  -6   6      403.13      435.07     16.60 o 
   7  -6   6       13.94        9.13      5.15 o 
  -8  -5   6       66.31       73.52      5.76 o 
  -7  -5   6       43.20       44.90      3.64 o 
  -6  -5   6      264.93      279.84      9.54 o 
  -5  -5   6        2.32        9.02      2.93 o 
  -4  -5   6      264.43      263.89      8.71 o 
  -3  -5   6      136.97      133.99      5.31 o 
  -2  -5   6       10.74       12.63      2.44 o 
  -1  -5   6     1627.44     1579.91     17.17 o 
   0  -5   6      446.10      490.52     16.83 o 
   1  -5   6       76.86       81.45      2.85 o 
   2  -5   6      557.26      596.67     11.34 o 
   3  -5   6      969.81      960.76     20.16 o 
   4  -5   6        0.21        0.81      0.77 o 
   5  -5   6      122.38      118.97      9.02 o 
   6  -5   6        0.14        1.15      1.20 o 
   7  -5   6      144.71      138.45      8.84 o 
  -8  -4   6      143.39      126.66      8.51 o 
  -7  -4   6      274.55      229.22      7.93 o 
  -6  -4   6      111.76      130.65      9.67 o 
  -5  -4   6        8.70       10.15      3.96 o 
  -4  -4   6        5.82       14.75      2.13 o 
  -3  -4   6       67.13       67.52      3.16 o 
  -2  -4   6      440.26      482.37      7.62 o 
  -1  -4   6     1189.88     1170.23     21.41 o 
   0  -4   6      783.28      756.82     11.03 o 
   1  -4   6      201.92      202.30      7.41 o 
   2  -4   6       77.55      107.72      5.56 o 
   3  -4   6      820.96      810.93     17.28 o 
   4  -4   6      126.06      129.97      2.73 o 
   5  -4   6       81.53       86.08      5.62 o 
   6  -4   6      803.04      803.67     19.34 o 
   7  -4   6        3.06        2.61      2.10 o 
  -9  -3   6      213.73      207.69     15.72 o 
  -8  -3   6       85.88       86.93      6.96 o 
  -7  -3   6      271.24      249.94      8.36 o 
  -6  -3   6       11.79        7.91      3.68 o 
  -5  -3   6        0.07        0.24      1.38 o 
  -4  -3   6        0.82        2.38      1.72 o 
  -3  -3   6       58.29       46.17      2.62 o 
  -2  -3   6      465.54      463.41      7.18 o 
  -1  -3   6        5.77        4.09      0.69 o 
   0  -3   6        9.43        7.97      2.83 o 
   1  -3   6      345.47      352.64      8.69 o 
   2  -3   6      347.10      376.42     10.92 o 
   3  -3   6        4.67        5.82      1.48 o 
   4  -3   6      280.61      281.37      7.84 o 
   5  -3   6       44.08       47.89      4.01 o 
   6  -3   6      144.11      126.36      7.53 o 
   7  -3   6       30.99       36.89      4.84 o 
  -9  -2   6        1.79        1.51      3.42 o 
  -8  -2   6        6.30        4.22      3.73 o 
  -7  -2   6        0.27        1.10      1.01 o 
  -6  -2   6      127.22      138.60      4.02 o 
  -5  -2   6       13.79       11.53      1.72 o 
  -4  -2   6      210.80      221.70      5.01 o 
  -3  -2   6      175.18      172.88      3.77 o 
  -2  -2   6      209.43      190.70      3.68 o 
  -1  -2   6      177.23      168.85      3.91 o 
   0  -2   6      297.76      320.53      5.16 o 
   1  -2   6      216.69      216.40      3.69 o 
   2  -2   6      302.80      290.33      5.43 o 
   3  -2   6      564.91      557.85     13.43 o 
   4  -2   6       58.21       63.05      4.79 o 
   5  -2   6      428.30      424.36     17.26 o 
   6  -2   6      199.82      214.66      8.05 o 
   7  -2   6        6.67        2.85      2.75 o 
 -10  -1   6        6.65        4.96      2.43 o 
  -9  -1   6       28.85       25.94     14.42 o 
  -8  -1   6       94.00       89.99      7.98 o 
  -7  -1   6      817.15      818.05     18.96 o 
  -6  -1   6      160.14      163.37      6.52 o 
  -5  -1   6       32.26       29.44      1.44 o 
  -4  -1   6       23.76       29.63      2.40 o 
  -3  -1   6      459.59      472.43      6.65 o 
  -2  -1   6       23.96       27.67      2.21 o 
  -1  -1   6      539.11      504.01      8.74 o 
   0  -1   6      749.96      775.80     15.36 o 
   1  -1   6      334.26      322.37     10.05 o 
   2  -1   6     1417.16     1437.97     45.34 o 
   3  -1   6      145.96      139.46      5.30 o 
   4  -1   6       37.47       36.39      4.07 o 
   5  -1   6      173.28      160.78      9.42 o 
   6  -1   6      155.27      141.80      8.49 o 
 -10   0   6      333.81      370.04     25.35 o 
  -9   0   6        1.49        0.46      2.59 o 
  -8   0   6      978.41      981.77     28.52 o 
  -7   0   6      313.91      304.60     11.11 o 
  -6   0   6      163.09      158.68      3.87 o 
  -5   0   6        9.68       10.46      3.22 o 
  -4   0   6       35.80       32.63      2.62 o 
  -3   0   6       65.43       76.12      3.22 o 
  -2   0   6       25.66       26.00      1.90 o 
  -1   0   6      230.73      210.78      8.17 o 
   0   0   6        3.60        3.74      2.28 o 
   1   0   6      662.03      639.87     15.15 o 
   2   0   6       40.29       44.79      3.40 o 
   3   0   6      155.95      146.19      8.79 o 
   4   0   6       16.73       19.43      4.79 o 
   5   0   6       27.32       24.35      5.28 o 
   6   0   6       10.19        8.65      6.74 o 
 -10   1   6       29.64       36.52      5.72 o 
  -9   1   6       83.55       80.72      5.87 o 
  -8   1   6       21.66       22.29      5.92 o 
  -7   1   6       64.20       74.03      4.15 o 
  -6   1   6       40.93       35.77      1.84 o 
  -5   1   6      459.08      484.39     11.16 o 
  -4   1   6     2623.20     2549.01     82.89 o 
  -3   1   6      372.72      334.31      7.45 o 
  -2   1   6      481.65      481.65     10.59 o 
  -1   1   6      306.22      300.46      6.52 o 
   0   1   6       75.05       76.18      3.79 o 
   1   1   6       26.44       26.91      2.87 o 
   2   1   6       65.22       65.34      4.84 o 
   3   1   6      254.60      268.61     12.17 o 
   4   1   6       29.98       32.11      3.94 o 
   5   1   6      205.64      195.22     14.20 o 
 -11   2   6      120.81      126.73      6.88 o 
 -10   2   6        0.77        0.40      1.53 o 
  -9   2   6      215.78      222.62      8.18 o 
  -8   2   6      230.97      229.14      8.00 o 
  -7   2   6     1142.07     1137.87     23.57 o 
  -6   2   6      106.73      109.73      3.08 o 
  -5   2   6       10.09       15.86      1.63 o 
  -4   2   6      930.77      935.93     49.48 o 
  -3   2   6       89.65       99.95      5.33 o 
  -2   2   6      833.53      870.97     20.39 o 
  -1   2   6      133.92      149.91     13.72 o 
   0   2   6        8.15        9.56      4.77 o 
   1   2   6      154.77      167.09      7.73 o 
   2   2   6      261.82      238.30      8.62 o 
   3   2   6       68.54       69.43     10.69 o 
   4   2   6      166.54      161.54      8.33 o 
   5   2   6       10.24        7.44      8.75 o 
 -11   3   6      252.23      246.67     12.86 o 
 -10   3   6       43.66       38.87      3.75 o 
  -9   3   6      240.82      250.41     11.68 o 
  -8   3   6      656.48      674.49     28.47 o 
  -7   3   6       36.59       42.98      2.09 o 
  -6   3   6        6.97        6.38      2.87 o 
  -5   3   6       85.40       99.01      4.73 o 
  -4   3   6       41.39       41.63      5.30 o 
  -3   3   6       33.05       35.63      5.63 o 
  -2   3   6       91.35      100.00      6.39 o 
  -1   3   6       72.36       73.33      4.83 o 
   0   3   6      155.01      154.79      7.22 o 
   1   3   6      155.69      146.75      7.60 o 
   2   3   6      773.80      807.24     24.31 o 
   3   3   6       74.01       84.65      6.26 o 
   4   3   6       33.46       33.82     11.96 o 
 -11   4   6        5.87        5.17      3.27 o 
 -10   4   6      207.20      213.78      7.67 o 
  -9   4   6      207.04      206.82      8.69 o 
  -8   4   6      180.35      189.05      7.97 o 
  -7   4   6        6.05        6.46      2.22 o 
  -6   4   6      472.61      527.19     16.84 o 
  -5   4   6        0.88        2.12      2.96 o 
  -4   4   6        1.00        1.12      1.43 o 
  -3   4   6       96.66       94.86      5.16 o 
  -2   4   6     1243.12     1268.56     51.22 o 
  -1   4   6       88.15       96.36      5.99 o 
   0   4   6       17.95       24.33      4.31 o 
   1   4   6       99.47       99.74      5.53 o 
   2   4   6      191.04      171.91      9.41 o 
   3   4   6        1.14        3.95      5.05 o 
 -11   5   6       19.04       19.23      3.21 o 
 -10   5   6      899.98      890.99     50.49 o 
  -9   5   6       24.34       20.32      2.73 o 
  -8   5   6       19.40       21.78      7.17 o 
  -7   5   6       62.62       51.75      4.28 o 
  -6   5   6        0.29       -0.64      2.93 o 
  -5   5   6      402.72      384.34     10.70 o 
  -4   5   6        1.44        3.37      2.68 o 
  -3   5   6      687.79      704.32     35.75 o 
  -2   5   6      911.55      888.28     24.73 o 
  -1   5   6      182.86      171.09      8.53 o 
   0   5   6       59.04       62.07      5.04 o 
   1   5   6        9.70       11.75      6.82 o 
   2   5   6       34.79       36.98      6.17 o 
 -10   6   6       31.56       33.27      3.76 o 
  -9   6   6       29.89       29.38      4.69 o 
  -8   6   6       43.45       55.55      5.58 o 
  -7   6   6      106.51      112.17      7.78 o 
  -6   6   6       87.31      103.07      5.01 o 
  -5   6   6       25.18       22.39      8.83 o 
  -4   6   6      789.94      805.33     25.34 o 
  -3   6   6     1080.20     1134.45     33.81 o 
  -2   6   6        0.05        0.34      2.35 o 
  -1   6   6      308.13      298.12      9.75 o 
   0   6   6       90.50      102.09      8.17 o 
   1   6   6      134.86      131.35      8.01 o 
 -10   7   6       34.66       21.70     24.52 o 
  -9   7   6      161.03      147.54     16.52 o 
  -8   7   6      295.83      294.15      7.65 o 
  -7   7   6      167.49      157.27      7.17 o 
  -6   7   6       39.45       40.03      4.47 o 
  -5   7   6       38.15       32.40      6.68 o 
  -4   7   6       21.46       19.44      8.08 o 
  -3   7   6       79.62       74.62     10.26 o 
  -2   7   6      333.96      317.62     11.14 o 
  -1   7   6      116.96      126.59      8.68 o 
   0   7   6      117.52      122.78      7.16 o 
  -9   8   6       65.87       60.37      8.29 o 
  -8   8   6        8.66        9.81     10.26 o 
  -7   8   6       65.96       73.22     13.18 o 
  -6   8   6        0.78        0.02      1.40 o 
  -5   8   6      138.84      132.95      6.75 o 
  -4   8   6      226.20      209.68     13.00 o 
  -3   8   6      158.05      161.53     15.86 o 
  -2   8   6       17.17       22.93      4.48 o 
  -7   9   6      678.72      630.20     29.40 o 
  -6   9   6       20.57        9.07     16.74 o 
  -5   9   6       68.38       90.93     37.76 o 
   0 -12   7        3.95        2.71      3.25 o 
   1 -12   7      259.46      261.49     10.83 o 
   2 -12   7        5.97        3.46      3.59 o 
   3 -12   7      173.12      175.16     19.64 o 
   4 -12   7        0.96        0.98      4.16 o 
   5 -12   7       35.24       44.41      7.64 o 
  -2 -11   7       16.13       15.13      3.06 o 
  -1 -11   7       69.11       71.52      4.41 o 
   0 -11   7       36.75       42.70      3.13 o 
   1 -11   7       52.84       44.76      4.11 o 
   2 -11   7       53.26       43.80      4.76 o 
   3 -11   7       31.88       30.63      4.19 o 
   4 -11   7       26.97       20.18     15.11 o 
   5 -11   7      196.61      206.34     16.11 o 
   6 -11   7        1.45        0.87      3.58 o 
  -3 -10   7      161.57      158.98      7.79 o 
  -2 -10   7      214.84      249.08      7.33 o 
  -1 -10   7      231.96      235.90      6.58 o 
   0 -10   7      118.01      116.22      4.75 o 
   1 -10   7       27.17       24.26      3.10 o 
   2 -10   7      100.06       92.02      3.44 o 
   3 -10   7        4.88        3.26      3.68 o 
   4 -10   7      327.70      340.74     22.64 o 
   5 -10   7      263.79      253.21     17.97 o 
   6 -10   7      134.02      120.40     10.04 o 
   7 -10   7       89.31       86.43     16.30 o 
  -4  -9   7        3.63        3.24      2.64 o 
  -3  -9   7       55.53       55.90      4.23 o 
  -2  -9   7       27.42       24.61      3.05 o 
  -1  -9   7       15.87       17.71      2.59 o 
   0  -9   7        6.28        3.08      2.51 o 
   1  -9   7       90.77       95.84      8.44 o 
   2  -9   7      590.06      578.42     10.46 o 
   3  -9   7      123.90      117.53      4.26 o 
   4  -9   7      178.68      172.00      6.85 o 
   5  -9   7       79.87       58.99      4.10 o 
   6  -9   7        8.08        5.50      7.42 o 
   7  -9   7      110.65      111.96      9.09 o 
  -5  -8   7       49.44       54.84      3.92 o 
  -4  -8   7       40.92       34.46      5.21 o 
  -3  -8   7        9.41        6.72      3.03 o 
  -2  -8   7      158.07      162.71      5.45 o 
  -1  -8   7       92.84       90.16      4.90 o 
   0  -8   7     1436.25     1449.94     22.10 o 
   1  -8   7      947.57      970.43     13.24 o 
   2  -8   7       58.30       56.54      2.13 o 
   3  -8   7      261.27      262.92      5.19 o 
   4  -8   7      136.16      133.98      5.34 o 
   5  -8   7       11.99       11.71      2.11 o 
   6  -8   7       62.13       70.57      6.13 o 
   7  -8   7       42.59       47.38      5.21 o 
  -6  -7   7       14.09       13.08      6.88 o 
  -5  -7   7        3.23        5.12      2.80 o 
  -4  -7   7       69.35       92.88      5.51 o 
  -3  -7   7      285.22      262.89      7.85 o 
  -2  -7   7     1986.95     2124.80     22.55 o 
  -1  -7   7      166.83      150.61      5.43 o 
   0  -7   7     2495.90     2509.45     62.19 o 
   1  -7   7       35.10       36.22      1.80 o 
   2  -7   7       44.37       44.51      2.60 o 
   3  -7   7      256.80      248.61      4.61 o 
   4  -7   7        2.25        1.91      1.87 o 
   5  -7   7        4.10        5.12      2.74 o 
   6  -7   7       38.72       39.19      5.68 o 
   7  -7   7      122.85      137.82     14.19 o 
  -7  -6   7       43.22       52.49      5.16 o 
  -6  -6   7       85.78       80.70      4.34 o 
  -5  -6   7        9.71       20.28      7.94 o 
  -4  -6   7     1095.61     1047.63     18.98 o 
  -3  -6   7      155.49      158.78      5.25 o 
  -2  -6   7      149.65      175.58      5.25 o 
  -1  -6   7        8.45        6.88      1.99 o 
   0  -6   7      293.68      298.91     14.72 o 
   1  -6   7      230.35      212.23      4.69 o 
   2  -6   7      164.18      181.63      6.37 o 
   3  -6   7       81.16       89.11      4.48 o 
   4  -6   7       84.54       82.04      6.70 o 
   5  -6   7      414.87      433.86     19.08 o 
   6  -6   7      170.22      184.70     12.01 o 
   7  -6   7       14.46        9.01      8.77 o 
  -8  -5   7        6.46        3.75      4.12 o 
  -7  -5   7      114.94      118.08      6.89 o 
  -6  -5   7      177.58      171.14      6.63 o 
  -5  -5   7       79.17       68.44      3.42 o 
  -4  -5   7      295.48      299.08      9.53 o 
  -3  -5   7      279.53      288.58      6.54 o 
  -2  -5   7      983.15     1048.60     22.61 o 
  -1  -5   7      283.95      285.19      6.26 o 
   0  -5   7     1457.05     1468.11     25.01 o 
   1  -5   7      122.07      108.53      4.79 o 
   2  -5   7      480.76      519.80     26.60 o 
   3  -5   7        7.66        6.27      2.42 o 
   4  -5   7       19.58       15.91     12.96 o 
   5  -5   7      123.23      115.08      6.58 o 
   6  -5   7        0.03        0.00      3.18 o 
   7  -5   7       29.38       29.06      4.86 o 
  -8  -4   7       26.86       22.39      4.44 o 
  -7  -4   7       72.72       53.06      7.30 o 
  -6  -4   7       21.49       27.84      2.65 o 
  -5  -4   7       82.55       95.37      6.52 o 
  -4  -4   7      262.34      275.48      7.33 o 
  -3  -4   7       98.84       98.43      3.83 o 
  -2  -4   7        0.43        0.33      0.70 o 
  -1  -4   7      328.10      320.33      4.76 o 
   0  -4   7      170.78      180.29     12.93 o 
   1  -4   7      205.41      200.73      8.08 o 
   2  -4   7        9.18       10.54      6.27 o 
   3  -4   7      137.27      145.79      7.30 o 
   4  -4   7      967.49     1092.62     28.49 o 
   5  -4   7      248.14      226.29     11.57 o 
   6  -4   7       23.98       25.72      4.41 o 
   7  -4   7       62.73       78.74     10.86 o 
  -9  -3   7        6.26        5.76      5.56 o 
  -8  -3   7        0.26        0.72      2.32 o 
  -7  -3   7      166.23      160.86      7.22 o 
  -6  -3   7      159.59      146.13      5.27 o 
  -5  -3   7      534.90      504.65     12.90 o 
  -4  -3   7       18.85       19.02      5.81 o 
  -3  -3   7      549.43      491.59     12.33 o 
  -2  -3   7      124.17      123.56      3.91 o 
  -1  -3   7        2.22        2.78      1.08 o 
   0  -3   7      448.43      508.19     10.50 o 
   1  -3   7      642.90      693.64     25.62 o 
   2  -3   7        0.32        0.68      3.49 o 
   3  -3   7        8.29        5.17      2.04 o 
   4  -3   7      164.61      175.56      5.31 o 
   5  -3   7     1123.98     1232.89     46.10 o 
   6  -3   7      494.39      435.49     20.01 o 
   7  -3   7        1.77        1.60      5.29 o 
  -9  -2   7       81.81       98.33      6.47 o 
  -8  -2   7      273.11      242.98     10.58 o 
  -7  -2   7      103.62       95.44      3.47 o 
  -6  -2   7      520.19      477.78      7.24 o 
  -5  -2   7      252.93      227.17      5.50 o 
  -4  -2   7      652.90      665.21     14.62 o 
  -3  -2   7      301.12      318.93      5.93 o 
  -2  -2   7       33.61       41.97      2.05 o 
  -1  -2   7     1016.99     1048.93     12.99 o 
   0  -2   7      269.49      262.27      5.09 o 
   1  -2   7       36.31       34.70      1.31 o 
   2  -2   7      105.19      122.58      3.62 o 
   3  -2   7      218.32      216.16      7.24 o 
   4  -2   7      176.90      178.39      6.13 o 
   5  -2   7      824.62      856.23     35.96 o 
   6  -2   7       61.97       57.93      7.62 o 
 -10  -1   7       13.97       12.73      8.77 o 
  -9  -1   7       59.84       59.70      4.82 o 
  -8  -1   7       59.69       53.92      5.37 o 
  -7  -1   7      198.41      202.82      8.09 o 
  -6  -1   7      526.36      509.54     12.83 o 
  -5  -1   7      314.31      329.71      7.08 o 
  -4  -1   7      391.37      420.50     12.42 o 
  -3  -1   7       65.48       61.12      3.04 o 
  -2  -1   7      627.84      604.06     19.65 o 
  -1  -1   7        4.88        1.19      0.98 o 
   0  -1   7       19.12       25.27      1.92 o 
   1  -1   7       34.97       30.24      1.58 o 
   2  -1   7      231.90      246.97      6.92 o 
   3  -1   7        0.46        1.01      2.10 o 
   4  -1   7      546.80      569.38     16.41 o 
   5  -1   7      116.38      117.73      6.53 o 
   6  -1   7       12.03        7.32      9.48 o 
 -10   0   7        9.05        3.47      5.11 o 
  -9   0   7      278.26      265.04     15.65 o 
  -8   0   7     1204.21     1295.76     36.18 o 
  -7   0   7       98.23       95.87      5.74 o 
  -6   0   7      377.43      371.92     11.34 o 
  -5   0   7      223.65      213.25      6.98 o 
  -4   0   7     3915.11     4072.33     36.78 o 
  -3   0   7      956.32      897.39     24.63 o 
  -2   0   7      829.78      828.38     11.42 o 
  -1   0   7       87.28       86.66      2.99 o 
   0   0   7      684.33      684.22     15.50 o 
   1   0   7      188.14      185.45      5.72 o 
   2   0   7        0.01        0.93      1.48 o 
   3   0   7      245.32      250.74     10.94 o 
   4   0   7       12.95        9.55      5.59 o 
   5   0   7       42.79       44.25      4.77 o 
 -10   1   7        0.27        1.70      2.83 o 
  -9   1   7       32.02       27.31     10.85 o 
  -8   1   7      264.47      268.86     10.35 o 
  -7   1   7     1882.21     1876.88     21.59 o 
  -6   1   7        6.37        4.76      1.95 o 
  -5   1   7     1229.97     1365.72     62.03 o 
  -4   1   7      455.81      468.20     13.54 o 
  -3   1   7       45.26       46.13      4.01 o 
  -2   1   7      153.39      174.43      8.15 o 
  -1   1   7       96.79       95.47      4.78 o 
   0   1   7       69.58       63.02      3.74 o 
   1   1   7       77.57       66.44      4.77 o 
   2   1   7       34.54       42.00      7.15 o 
   3   1   7       50.07       39.44      4.37 o 
   4   1   7       45.13       41.16      5.04 o 
 -10   2   7        7.27        3.68      3.16 o 
  -9   2   7      933.24      990.82     58.35 o 
  -8   2   7        7.84        6.16      3.51 o 
  -7   2   7      212.37      199.89      7.27 o 
  -6   2   7       39.30       36.31      6.45 o 
  -5   2   7      210.51      196.48      6.82 o 
  -4   2   7      149.74      131.55      5.06 o 
  -3   2   7      162.23      160.75     10.19 o 
  -2   2   7       39.46       39.57     14.57 o 
  -1   2   7      295.19      310.81     11.33 o 
   0   2   7      263.69      269.74     13.91 o 
   1   2   7       10.18       14.08      7.59 o 
   2   2   7       68.87       53.16      4.05 o 
   3   2   7        1.31        1.93      2.07 o 
   4   2   7        0.09        2.25      2.61 o 
 -10   3   7      288.57      289.73      9.55 o 
  -9   3   7      171.69      176.64      7.86 o 
  -8   3   7        6.20        5.80      2.36 o 
  -7   3   7      103.05      110.27      9.36 o 
  -6   3   7        1.26        1.98      4.50 o 
  -5   3   7      351.78      355.96     15.24 o 
  -4   3   7      289.31      271.01      9.87 o 
  -3   3   7     1705.43     1607.92     52.07 o 
  -2   3   7      370.18      409.70     12.00 o 
  -1   3   7      630.30      692.78     25.32 o 
   0   3   7        4.18        4.09      2.26 o 
   1   3   7        1.01        1.07      1.58 o 
   2   3   7       84.33       74.50      6.94 o 
   3   3   7       37.93       29.53      8.04 o 
 -10   4   7        2.12        2.72      3.26 o 
  -9   4   7       65.89       68.92      4.00 o 
  -8   4   7      570.81      576.37     15.19 o 
  -7   4   7       93.77       82.73      6.15 o 
  -6   4   7      799.71      860.92     39.03 o 
  -5   4   7        2.42        0.88      8.83 o 
  -4   4   7        0.27        0.23      2.49 o 
  -3   4   7        9.32        8.83      4.39 o 
  -2   4   7      608.93      539.36     12.90 o 
  -1   4   7       66.79       65.01      5.84 o 
   0   4   7        4.49        3.05      2.60 o 
   1   4   7        2.41        1.64      1.47 o 
   2   4   7       29.82       19.22     11.24 o 
 -10   5   7      195.75      210.83     14.60 o 
  -9   5   7     1129.62     1164.28     17.50 o 
  -8   5   7       96.91       93.17      5.18 o 
  -7   5   7      237.78      256.59      8.51 o 
  -6   5   7      181.76      194.38      8.23 o 
  -5   5   7       13.56       12.95      6.07 o 
  -4   5   7       27.64       25.57     10.10 o 
  -3   5   7       30.98       33.26      5.60 o 
  -2   5   7       46.41       50.31      8.78 o 
  -1   5   7        5.55        5.70      4.95 o 
   0   5   7        6.89        7.99      4.99 o 
   1   5   7      152.52      154.03      8.91 o 
 -10   6   7        0.71        1.07      1.66 o 
  -9   6   7      740.66      779.85     48.98 o 
  -8   6   7        0.20        1.50      1.84 o 
  -7   6   7       56.47       45.90      5.25 o 
  -6   6   7        1.26        1.84      1.61 o 
  -5   6   7       26.04       24.84      3.46 o 
  -4   6   7       10.79        8.81      4.05 o 
  -3   6   7      122.62      122.58      7.77 o 
  -2   6   7       94.31       92.85      7.83 o 
  -1   6   7       63.34       53.82      7.64 o 
   0   6   7      115.35      117.93      6.73 o 
  -9   7   7       14.44        6.82      9.52 o 
  -8   7   7       61.32       57.65      4.99 o 
  -7   7   7       49.55       57.73      5.48 o 
  -6   7   7        2.30        1.97      2.35 o 
  -5   7   7       60.39       71.56      5.69 o 
  -4   7   7      385.99      356.87     13.66 o 
  -3   7   7      839.93      806.77     53.08 o 
  -2   7   7      213.82      194.86      9.67 o 
  -8   8   7      161.96      145.74     13.50 o 
  -7   8   7       48.66       50.85     44.14 o 
  -6   8   7      133.69      147.45      9.13 o 
  -5   8   7      373.29      357.62     16.82 o 
  -4   8   7      152.01      140.30      7.57 o 
   1 -12   8        6.57        6.25      9.39 o 
   2 -12   8       35.43       35.64     29.09 o 
   3 -12   8        1.31        2.98      2.95 o 
   4 -12   8       90.77       95.49     12.03 o 
  -2 -11   8       53.77       48.98      4.42 o 
  -1 -11   8        8.76        6.61      3.16 o 
   0 -11   8        2.36        1.18      1.94 o 
   1 -11   8        5.78        2.06      6.31 o 
   2 -11   8       42.91       41.01     14.85 o 
   3 -11   8        5.08        4.65      3.09 o 
   4 -11   8        3.32        2.67      4.47 o 
   5 -11   8        8.11       13.88     10.87 o 
  -3 -10   8        3.74        2.67      1.65 o 
  -2 -10   8       20.43       17.29      3.68 o 
  -1 -10   8      281.40      264.83      8.64 o 
   0 -10   8        0.79        1.34      1.29 o 
   1 -10   8      387.45      398.48     11.01 o 
   2 -10   8        0.24        0.39      1.83 o 
   3 -10   8       29.08       19.16      5.24 o 
   4 -10   8       78.42       83.80     10.02 o 
   5 -10   8        1.72        4.14      6.97 o 
   6 -10   8        9.75       10.70     11.88 o 
  -4  -9   8       71.27       72.62      4.51 o 
  -3  -9   8      119.00      104.64      5.65 o 
  -2  -9   8      151.95      160.11      6.89 o 
  -1  -9   8        1.39        0.70      1.28 o 
   0  -9   8       78.60       96.00      3.73 o 
   1  -9   8       25.97       23.74      2.92 o 
   2  -9   8       95.52       85.14      4.49 o 
   3  -9   8       42.76       47.24      3.58 o 
   4  -9   8        0.10        1.30      2.11 o 
   5  -9   8        1.05        2.32      2.96 o 
   6  -9   8      158.25      194.63     21.84 o 
  -5  -8   8       27.92       27.76      3.37 o 
  -4  -8   8      126.58      136.72      5.93 o 
  -3  -8   8        4.25        2.63      1.67 o 
  -2  -8   8      205.69      204.09      5.82 o 
  -1  -8   8       12.78       15.52      4.06 o 
   0  -8   8      118.70      111.48      4.17 o 
   1  -8   8       10.27       12.31      3.69 o 
   2  -8   8        1.38        1.95      2.00 o 
   3  -8   8       18.05       13.94      7.77 o 
   4  -8   8       46.80       37.25      3.48 o 
   5  -8   8      348.55      353.46      8.81 o 
   6  -8   8       53.01       59.50      5.41 o 
   7  -8   8       35.90       22.53      4.51 o 
  -6  -7   8       25.37       27.82      4.43 o 
  -5  -7   8      339.19      316.71     10.18 o 
  -4  -7   8        0.11        1.07      1.22 o 
  -3  -7   8       15.94       12.81      5.12 o 
  -2  -7   8       83.12       81.82      3.55 o 
  -1  -7   8     2697.62     2776.97     24.46 o 
   0  -7   8      171.72      152.08      3.79 o 
   1  -7   8      100.87       96.40      4.66 o 
   2  -7   8      659.38      689.85     12.21 o 
   3  -7   8      936.23      919.43     25.18 o 
   4  -7   8      556.72      523.79     15.68 o 
   5  -7   8       79.90       81.87      6.26 o 
   6  -7   8      204.47      206.16     11.08 o 
   7  -7   8        0.17       -0.34      2.82 o 
  -7  -6   8      314.09      307.44     11.47 o 
  -6  -6   8        3.22        4.45      2.21 o 
  -5  -6   8       78.47       87.67      5.12 o 
  -4  -6   8        3.39        2.38      1.71 o 
  -3  -6   8      542.87      587.11      9.65 o 
  -2  -6   8       14.70       19.94      4.78 o 
  -1  -6   8        9.07        9.49      1.62 o 
   0  -6   8      873.52      843.06     19.41 o 
   1  -6   8      129.52      117.34      5.42 o 
   2  -6   8      258.15      243.11      9.51 o 
   3  -6   8       54.33       46.55      4.06 o 
   4  -6   8       45.65       51.57      5.21 o 
   5  -6   8       70.87       72.55      5.57 o 
   6  -6   8      276.65      273.24     13.06 o 
  -8  -5   8      103.07      104.72      6.69 o 
  -7  -5   8       55.59       55.39      6.63 o 
  -6  -5   8       58.97       48.23      4.15 o 
  -5  -5   8      469.34      523.22     14.32 o 
  -4  -5   8        8.98       19.32      2.81 o 
  -3  -5   8     2249.11     2214.95     66.15 o 
  -2  -5   8       56.02       51.19      2.84 o 
  -1  -5   8      752.35      764.51      8.45 o 
   0  -5   8       70.78       71.70      3.88 o 
   1  -5   8      237.45      238.55      8.74 o 
   2  -5   8       48.37       45.40      3.65 o 
   3  -5   8       36.36       35.12      4.36 o 
   4  -5   8        2.03        0.94      3.57 o 
   5  -5   8       46.73       42.71      5.19 o 
   6  -5   8       87.85       96.76      7.66 o 
  -8  -4   8       76.21       75.04      7.13 o 
  -7  -4   8       50.96       47.16      8.09 o 
  -6  -4   8       32.78       52.15      3.12 o 
  -5  -4   8      154.66      144.53      4.74 o 
  -4  -4   8      677.36      711.98     22.69 o 
  -3  -4   8      160.62      157.35      5.14 o 
  -2  -4   8      119.81      125.19      3.26 o 
  -1  -4   8      101.65       95.40      2.17 o 
   0  -4   8       52.98       60.86      4.27 o 
   1  -4   8        2.85        6.66      3.68 o 
   2  -4   8       19.30       19.66      9.67 o 
   3  -4   8      608.41      624.75     26.70 o 
   4  -4   8       28.92       21.88     12.22 o 
   5  -4   8      179.61      171.55     10.31 o 
   6  -4   8       31.41       33.09     10.87 o 
  -9  -3   8      153.39      161.71      7.50 o 
  -8  -3   8      333.84      328.01     13.38 o 
  -7  -3   8       72.07       63.72      6.77 o 
  -6  -3   8      107.98      120.35      4.75 o 
  -5  -3   8       54.94       53.73      3.08 o 
  -4  -3   8       75.36       74.59      3.60 o 
  -3  -3   8      231.77      229.03      8.17 o 
  -2  -3   8      114.25      114.16      2.77 o 
  -1  -3   8      223.23      225.51      6.08 o 
   0  -3   8        3.47        4.07      4.87 o 
   1  -3   8     1191.99     1388.88     51.51 o 
   2  -3   8      114.57       97.19      6.62 o 
   3  -3   8        5.15        7.24      5.35 o 
   4  -3   8      113.85      109.89      9.21 o 
   5  -3   8       15.25       12.14     10.01 o 
   6  -3   8      167.16      169.37     10.60 o 
  -9  -2   8      199.58      174.07     15.67 o 
  -8  -2   8      166.66      140.15      6.67 o 
  -7  -2   8       54.17       59.91      7.56 o 
  -6  -2   8        6.96        9.35      2.59 o 
  -5  -2   8      176.96      188.91      8.04 o 
  -4  -2   8       50.81       49.97      3.08 o 
  -3  -2   8      240.27      247.65      6.35 o 
  -2  -2   8      392.59      405.23      9.54 o 
  -1  -2   8      134.49      135.81      4.03 o 
   0  -2   8        7.12        5.85      1.38 o 
   1  -2   8      195.34      214.45      7.54 o 
   2  -2   8      133.97      142.43      4.14 o 
   3  -2   8       73.17       75.26      4.67 o 
   4  -2   8       11.44        9.32      5.59 o 
   5  -2   8      268.77      267.44     25.87 o 
 -10  -1   8      127.29      129.96      7.31 o 
  -9  -1   8       37.47       31.52      3.95 o 
  -8  -1   8       30.58       32.35      4.49 o 
  -7  -1   8       60.10       58.84      4.63 o 
  -6  -1   8        6.15        7.03      3.44 o 
  -5  -1   8      297.53      287.34     11.38 o 
  -4  -1   8      316.30      310.23      8.25 o 
  -3  -1   8      402.01      421.77      8.36 o 
  -2  -1   8      230.27      211.52      7.87 o 
  -1  -1   8       16.12       17.97      2.18 o 
   0  -1   8       85.43       81.79      2.42 o 
   1  -1   8       63.16       61.93      3.34 o 
   2  -1   8       13.52       14.28      4.62 o 
   3  -1   8        0.54        1.46      2.01 o 
   5  -1   8       82.37      101.32     10.23 o 
 -10   0   8      203.79      226.72      8.85 o 
  -9   0   8      235.52      213.69     15.01 o 
  -8   0   8      510.68      522.16     15.56 o 
  -7   0   8      710.50      766.71     23.10 o 
  -6   0   8        1.27        1.72      2.60 o 
  -5   0   8      182.92      181.90      7.15 o 
  -4   0   8       97.96      102.32      5.99 o 
  -3   0   8       11.08       10.19      5.41 o 
  -2   0   8      125.09      116.09      4.98 o 
  -1   0   8      456.83      471.31     11.63 o 
   0   0   8      297.27      321.91      8.07 o 
   1   0   8       82.24       85.96      5.09 o 
   2   0   8      263.73      258.54     12.14 o 
   3   0   8        7.86        8.81      5.43 o 
   4   0   8      112.93      114.15      9.99 o 
 -10   1   8       95.19       93.84      6.27 o 
  -9   1   8       69.13       67.90      5.20 o 
  -8   1   8      360.50      356.71     11.50 o 
  -7   1   8       55.98       55.75      3.59 o 
  -6   1   8        4.05        2.11      1.67 o 
  -5   1   8        0.01        0.47      2.05 o 
  -4   1   8      477.83      457.30     14.68 o 
  -3   1   8        8.26       13.90      5.98 o 
  -2   1   8      410.57      403.44     14.66 o 
  -1   1   8       93.12       94.29      5.80 o 
   0   1   8        1.97        3.22      3.50 o 
   1   1   8      714.82      731.35     31.06 o 
   2   1   8       11.16        5.40      3.48 o 
   3   1   8      150.07      154.73     11.65 o 
 -10   2   8       47.68       49.54      6.09 o 
  -9   2   8      313.70      321.01     13.56 o 
  -8   2   8       10.74       11.46      4.83 o 
  -7   2   8       17.48       19.29      8.67 o 
  -6   2   8       87.74       86.84      7.73 o 
  -5   2   8      110.91      112.56      5.08 o 
  -4   2   8      916.43      969.13     25.28 o 
  -3   2   8      372.14      398.42     13.75 o 
  -2   2   8      394.35      408.00     13.60 o 
  -1   2   8      140.30      153.11      9.39 o 
   0   2   8      234.82      242.39     10.06 o 
   1   2   8        1.05        0.85      1.96 o 
   2   2   8       11.06       11.45      9.33 o 
   3   2   8        5.72        2.75      4.02 o 
 -10   3   8      124.33      122.72      6.20 o 
  -9   3   8       42.65       37.94      3.67 o 
  -8   3   8       69.52       64.54      4.16 o 
  -7   3   8      182.40      159.78      8.40 o 
  -6   3   8      637.55      638.63     21.45 o 
  -5   3   8      315.73      302.87     12.97 o 
  -4   3   8       37.91       32.49      4.36 o 
  -3   3   8       33.74       27.64      4.06 o 
  -2   3   8       14.66       18.48      8.75 o 
  -1   3   8        5.79        4.63      2.69 o 
   0   3   8       12.11       12.92      8.06 o 
   1   3   8      152.50      128.23      7.70 o 
   2   3   8       60.72       69.15      5.40 o 
 -10   4   8       22.15       15.62      9.19 o 
  -9   4   8      221.74      235.02     12.57 o 
  -8   4   8      155.63      141.31      6.30 o 
  -7   4   8        1.83        3.96      2.78 o 
  -6   4   8      137.19      125.04     13.18 o 
  -5   4   8      221.96      225.52     12.57 o 
  -4   4   8       28.38       25.69      9.35 o 
  -3   4   8      312.73      307.60     13.01 o 
  -2   4   8        0.45        0.33      2.15 o 
  -1   4   8       26.42       15.59      9.73 o 
   0   4   8      197.63      193.42     11.09 o 
   1   4   8        0.06        1.36      1.79 o 
 -10   5   8      511.65      554.47     12.36 o 
  -9   5   8       88.36       94.74      5.65 o 
  -8   5   8       29.25       30.67      9.52 o 
  -7   5   8        0.02        0.22      2.99 o 
  -6   5   8        4.37        7.21      3.10 o 
  -5   5   8       61.62       62.72      7.01 o 
  -4   5   8        0.01        1.11      2.74 o 
  -3   5   8        2.73        3.77      3.58 o 
  -2   5   8      202.92      207.67      9.28 o 
  -1   5   8       15.07       20.08     13.26 o 
   0   5   8      162.66      160.78      8.20 o 
  -9   6   8        8.06        4.87      3.46 o 
  -8   6   8      121.17      104.05      9.35 o 
  -7   6   8       63.19       53.62      4.48 o 
  -6   6   8       46.37       45.61      5.05 o 
  -5   6   8       56.38       63.19     11.40 o 
  -4   6   8       20.35       15.40      6.64 o 
  -3   6   8      234.08      251.58     17.57 o 
  -2   6   8        0.50        1.41      2.57 o 
  -8   7   8      144.21      155.64      7.13 o 
  -7   7   8       93.05       79.29     11.82 o 
  -6   7   8      221.60      247.36      8.78 o 
  -5   7   8       54.80       48.17      6.70 o 
  -4   7   8      532.27      458.15     16.32 o 
  -1 -11   9       51.28       49.04      5.05 o 
   0 -11   9       20.76       20.91      3.42 o 
   1 -11   9      204.06      194.63     21.44 o 
   2 -11   9        0.00        3.63      4.39 o 
   3 -11   9      143.47      147.78     17.26 o 
   4 -11   9       23.88       20.57     18.63 o 
  -3 -10   9        0.13        0.90      2.36 o 
  -2 -10   9      193.57      193.85     14.15 o 
  -1 -10   9      145.66      134.59      6.72 o 
   0 -10   9       23.13       22.58      8.21 o 
   1 -10   9       99.50       95.64      4.91 o 
   2 -10   9       75.67       77.52      5.14 o 
   3 -10   9       33.09       31.10      2.94 o 
   4 -10   9      178.29      169.72     18.71 o 
   5 -10   9       62.50       67.18     13.60 o 
  -4  -9   9      198.22      190.43      6.94 o 
  -3  -9   9       80.25       72.78      4.46 o 
  -2  -9   9      158.68      167.33      6.42 o 
  -1  -9   9      258.43      250.26      9.43 o 
   0  -9   9        0.59        2.03      1.92 o 
   1  -9   9       10.34       12.62      5.66 o 
   2  -9   9      203.78      189.96      8.55 o 
   3  -9   9       44.78       37.51      4.63 o 
   4  -9   9      136.33      146.46      9.43 o 
   5  -9   9       15.13       13.70      8.18 o 
  -5  -8   9      306.17      343.08     12.10 o 
  -4  -8   9        9.09        9.83      5.24 o 
  -3  -8   9      160.71      170.13      6.60 o 
  -2  -8   9       12.37        7.33      3.68 o 
  -1  -8   9       36.19       37.41      2.71 o 
   0  -8   9        2.61        2.13      2.48 o 
   1  -8   9       36.16       38.33      3.78 o 
   2  -8   9      228.96      245.17     10.93 o 
   3  -8   9       78.61       80.50      5.51 o 
   4  -8   9      259.84      249.20     12.74 o 
   5  -8   9       15.45       10.18      6.65 o 
   6  -8   9        1.42        2.40      3.30 o 
  -6  -7   9        8.99       11.17      6.20 o 
  -5  -7   9       26.66       28.02      3.93 o 
  -4  -7   9        7.02        5.02      2.65 o 
  -3  -7   9       56.16       55.59      4.59 o 
  -2  -7   9        0.61        0.36      1.24 o 
  -1  -7   9      158.68      153.52      5.05 o 
   0  -7   9      785.75      789.36     22.73 o 
   1  -7   9      522.01      516.37     19.68 o 
   2  -7   9        5.90        5.83      3.64 o 
   3  -7   9      176.09      177.32      8.87 o 
   4  -7   9      103.21      107.72      5.73 o 
   5  -7   9       67.59       57.20      5.74 o 
   6  -7   9      312.32      313.32     16.59 o 
  -7  -6   9       49.37       46.89      5.65 o 
  -6  -6   9       14.99       12.09      6.37 o 
  -5  -6   9        0.74        3.36      1.84 o 
  -4  -6   9        4.63        9.16      4.49 o 
  -3  -6   9        0.06        0.79      1.08 o 
  -2  -6   9       59.47       51.68      2.65 o 
  -1  -6   9     1526.23     1611.75     48.39 o 
   0  -6   9      320.12      318.65      9.22 o 
   1  -6   9       25.55       24.89      3.17 o 
   2  -6   9       79.64       90.54      5.71 o 
   3  -6   9      218.95      233.94     11.55 o 
   4  -6   9        7.44        7.46      5.09 o 
   5  -6   9       82.67       89.83      7.85 o 
   6  -6   9        3.66        4.28      8.54 o 
  -7  -5   9        6.00        5.85      3.26 o 
  -6  -5   9       66.79       75.43      5.70 o 
  -5  -5   9        0.01        1.75      1.44 o 
  -4  -5   9      403.39      392.00     11.38 o 
  -3  -5   9      511.99      564.98     13.71 o 
  -2  -5   9        4.62        4.95      1.98 o 
  -1  -5   9      354.30      330.56      3.37 o 
   0  -5   9      199.05      209.22      8.05 o 
   1  -5   9      207.81      218.53      8.71 o 
   2  -5   9       82.52       82.97     13.35 o 
   3  -5   9      321.64      356.75     15.25 o 
   4  -5   9       58.27       55.94      6.56 o 
   5  -5   9      102.59      100.58      7.86 o 
  -8  -4   9        0.41        2.84      2.47 o 
  -7  -4   9      141.08      141.77      7.76 o 
  -6  -4   9      215.43      191.59      6.50 o 
  -5  -4   9      377.65      361.26     10.22 o 
  -4  -4   9      114.52      110.82      4.65 o 
  -3  -4   9       71.35       74.49      3.52 o 
  -2  -4   9      762.24      771.78     14.91 o 
  -1  -4   9       57.49       56.28      2.40 o 
   0  -4   9      807.04      885.03     16.99 o 
   1  -4   9       27.46       28.36      4.91 o 
   2  -4   9      127.99      123.29      7.41 o 
   3  -4   9       91.38       91.32      8.26 o 
   4  -4   9      379.51      411.72     18.10 o 
   5  -4   9       24.28       23.30     12.58 o 
  -8  -3   9       68.93       64.52      5.17 o 
  -7  -3   9        1.63        1.94      2.14 o 
  -6  -3   9        0.39        0.60      1.16 o 
  -5  -3   9      102.62       89.75      4.22 o 
  -4  -3   9      134.76      137.04      4.73 o 
  -3  -3   9      240.75      253.91      9.73 o 
  -2  -3   9      424.12      407.74      9.74 o 
  -1  -3   9      361.72      359.16      8.91 o 
   0  -3   9      118.60      108.79      9.94 o 
   1  -3   9      258.36      270.26     13.57 o 
   2  -3   9       13.01       17.07     11.52 o 
   3  -3   9       13.04        9.42     10.16 o 
   4  -3   9        0.06        1.03      2.02 o 
   5  -3   9       45.31       50.24     10.19 o 
  -9  -2   9       64.72       64.44      5.24 o 
  -8  -2   9       25.63       18.93     10.58 o 
  -7  -2   9       10.14       12.04      6.27 o 
  -6  -2   9       39.01       42.80      4.88 o 
  -5  -2   9      811.50      843.74     32.01 o 
  -4  -2   9       94.40       89.90      4.06 o 
  -3  -2   9      245.39      237.51      9.56 o 
  -2  -2   9       28.29       26.14      1.95 o 
  -1  -2   9       45.85       42.29      2.04 o 
   0  -2   9       13.88       12.15      1.56 o 
   1  -2   9       14.44       21.43     14.00 o 
   2  -2   9      323.58      372.26     16.52 o 
   3  -2   9      310.61      328.55     19.81 o 
   4  -2   9       13.30       10.47      8.59 o 
  -9  -1   9       33.95       35.08      6.47 o 
  -8  -1   9     1365.91     1397.26     21.81 o 
  -7  -1   9       75.62       77.20      6.69 o 
  -6  -1   9      455.37      431.01     15.06 o 
  -5  -1   9      267.07      287.78      8.65 o 
  -4  -1   9       39.32       43.22      4.74 o 
  -3  -1   9      130.84      130.55      8.98 o 
  -2  -1   9        8.46        7.88      2.60 o 
  -1  -1   9       14.13       12.41      4.78 o 
   0  -1   9      162.13      156.13      4.82 o 
   1  -1   9       18.77       19.77      2.46 o 
   2  -1   9        0.00        1.69      4.68 o 
   3  -1   9        0.08        2.70      3.70 o 
   4  -1   9      365.07      422.96     18.22 o 
  -9   0   9        3.10        1.70      1.96 o 
  -8   0   9        6.42        4.83      3.94 o 
  -7   0   9        4.33        3.22      2.29 o 
  -6   0   9      229.57      227.94     15.16 o 
  -5   0   9       10.20       11.49      3.66 o 
  -4   0   9       69.78       73.35      4.33 o 
  -3   0   9       15.01       13.06      7.53 o 
  -2   0   9      400.43      406.18     20.51 o 
  -1   0   9       66.59       62.26      5.19 o 
   0   0   9       37.51       28.50      3.55 o 
   1   0   9      222.36      205.00     14.33 o 
   2   0   9      132.32      141.18      9.49 o 
   3   0   9      196.93      179.57     18.36 o 
 -10   1   9       10.14       10.41      6.15 o 
  -9   1   9       24.58       19.16      8.86 o 
  -8   1   9      329.09      353.85      9.24 o 
  -7   1   9       82.11       80.88      5.50 o 
  -6   1   9       14.64       16.85      7.68 o 
  -5   1   9       87.52       90.30      4.30 o 
  -4   1   9     1056.87     1067.84     31.30 o 
  -3   1   9       40.20       43.52      5.32 o 
  -2   1   9      503.02      557.19     12.85 o 
  -1   1   9       25.25       25.74      7.11 o 
   0   1   9       10.71        8.50      3.87 o 
   1   1   9      156.60      148.98      7.58 o 
   2   1   9       31.17       28.88      5.82 o 
 -10   2   9        1.30        1.44      1.29 o 
  -9   2   9      133.96      131.58      8.23 o 
  -8   2   9       50.61       51.42      4.75 o 
  -7   2   9      992.20     1016.56     33.84 o 
  -6   2   9       20.53       35.14      4.60 o 
  -5   2   9      961.92     1020.70     31.00 o 
  -4   2   9      142.21      140.80      6.91 o 
  -3   2   9       15.80        9.59      5.39 o 
  -2   2   9       74.06       67.22      5.50 o 
  -1   2   9       36.72       34.22      7.90 o 
   0   2   9       96.32       92.64      6.27 o 
   1   2   9       16.64       17.67      9.11 o 
  -9   3   9      550.14      588.60     37.27 o 
  -8   3   9      187.29      189.46      9.18 o 
  -7   3   9       76.68       86.43      5.68 o 
  -6   3   9      107.15      105.43      6.13 o 
  -5   3   9       63.09       55.57      4.56 o 
  -4   3   9       92.17       90.63      6.18 o 
  -3   3   9       60.67       64.15      4.98 o 
  -2   3   9      265.60      253.03     10.60 o 
  -1   3   9       41.45       36.83      4.63 o 
   0   3   9        0.98        1.68      1.88 o 
  -9   4   9        0.01        1.37      1.77 o 
  -8   4   9       80.46       73.85      5.52 o 
  -7   4   9        1.89        4.23      3.71 o 
  -6   4   9       92.08       85.03      5.78 o 
  -5   4   9      234.70      232.76      9.22 o 
  -4   4   9       81.76       80.75      8.86 o 
  -3   4   9      406.26      375.08     17.12 o 
  -2   4   9       67.41       60.79      6.13 o 
  -1   4   9      279.17      273.85     12.69 o 
  -9   5   9       50.65       49.89      4.79 o 
  -8   5   9        0.29       -0.43      3.26 o 
  -7   5   9        0.49        1.49      3.86 o 
  -6   5   9      361.30      358.43     14.54 o 
  -5   5   9        8.48        5.73      3.39 o 
  -4   5   9      352.77      343.04     25.82 o 
  -3   5   9       88.65       81.31      5.43 o 
  -2   5   9        2.88        6.16      3.28 o 
  -7   6   9      210.57      227.97     10.74 o 
  -6   6   9      111.60      123.46      7.00 o 
  -5   6   9        0.05        1.39      1.75 o 
  -4   6   9        2.45        2.01      2.39 o 
   0 -11  10      127.65      137.28      8.89 o 
   1 -11  10       33.91       33.11     20.44 o 
   2 -11  10       87.95       82.98     11.03 o 
  -2 -10  10      296.75      293.25     15.65 o 
  -1 -10  10      187.49      167.59     13.16 o 
   0 -10  10      189.68      181.69     13.48 o 
   1 -10  10        3.56        1.32      1.99 o 
   2 -10  10       20.80       21.10      4.02 o 
   3 -10  10       95.96      115.85     10.73 o 
   4 -10  10       15.77        9.47      9.28 o 
  -3  -9  10       22.31       17.77      2.43 o 
  -2  -9  10      103.94      125.98     16.90 o 
  -1  -9  10        0.39       -0.59      2.02 o 
   0  -9  10        5.02        4.50      2.28 o 
   1  -9  10       58.86       56.52      6.90 o 
   2  -9  10       53.20       52.12      5.01 o 
   3  -9  10       27.44       21.93      3.74 o 
   4  -9  10        1.49        2.53      2.84 o 
  -5  -8  10        6.28        7.23      4.38 o 
  -4  -8  10       29.44       32.13      3.39 o 
  -3  -8  10      419.01      418.05     11.25 o 
  -2  -8  10      681.38      682.12     20.07 o 
  -1  -8  10      435.79      440.15     14.95 o 
   0  -8  10      379.43      400.01     16.04 o 
   1  -8  10       14.87       12.92      7.27 o 
   2  -8  10       35.11       34.18      4.97 o 
   3  -8  10       20.57       19.89      8.67 o 
   4  -8  10       39.66       42.37      6.29 o 
  -6  -7  10      203.13      207.61      7.68 o 
  -5  -7  10       21.05       22.75      3.45 o 
  -4  -7  10      447.96      451.11     12.65 o 
  -3  -7  10        2.58        4.23      2.44 o 
  -2  -7  10        2.00        2.52      2.39 o 
  -1  -7  10       61.86       57.00      4.48 o 
   0  -7  10        3.01        1.17      2.55 o 
   1  -7  10       49.59       40.86      3.83 o 
   2  -7  10       38.55       36.81      4.12 o 
   3  -7  10       29.46       23.31      4.22 o 
   4  -7  10       73.52       75.61      7.08 o 
   5  -7  10       29.30       30.17     15.78 o 
  -6  -6  10      120.26      133.11      7.96 o 
  -5  -6  10      115.95      115.79      5.11 o 
  -4  -6  10      113.64      102.83      4.65 o 
  -3  -6  10        0.03        0.80      1.52 o 
  -2  -6  10       86.65       82.07      5.53 o 
  -1  -6  10      143.73      140.48      8.76 o 
   0  -6  10       28.45       31.23      6.04 o 
   1  -6  10        8.10        5.59      3.83 o 
   2  -6  10        2.38        6.23      5.69 o 
   3  -6  10      616.99      612.61     16.19 o 
   4  -6  10      275.56      268.15     24.79 o 
  -7  -5  10      198.85      224.24     17.34 o 
  -6  -5  10       88.90       80.41      4.17 o 
  -5  -5  10        3.56        4.96      3.20 o 
  -4  -5  10        0.08        0.28      0.93 o 
  -3  -5  10      144.45      158.49      6.65 o 
  -2  -5  10      795.13      793.18     20.02 o 
  -1  -5  10       23.86       23.98      5.02 o 
   0  -5  10      857.80      941.98     36.37 o 
   1  -5  10      143.06      142.53     11.93 o 
   2  -5  10      485.99      514.48     28.88 o 
   3  -5  10      223.14      211.50     10.59 o 
   4  -5  10        1.23        1.09      3.63 o 
  -8  -4  10      244.61      239.13     11.81 o 
  -7  -4  10        0.07        1.16      3.04 o 
  -6  -4  10        1.58        1.04      1.43 o 
  -5  -4  10        6.06       10.50      5.08 o 
  -4  -4  10      176.65      187.58      5.40 o 
  -3  -4  10        7.98        9.57      3.84 o 
  -2  -4  10       97.28      100.59      3.28 o 
  -1  -4  10      292.39      306.48     19.61 o 
   0  -4  10       24.85       20.05     12.87 o 
   1  -4  10       13.25       12.57      6.73 o 
   2  -4  10       27.28       28.89      4.74 o 
   4  -4  10        1.22        4.17      3.54 o 
  -8  -3  10        1.45        0.75      2.97 o 
  -7  -3  10       52.79       44.51      5.55 o 
  -6  -3  10      459.68      482.24     25.64 o 
  -5  -3  10      274.68      258.91      9.22 o 
  -4  -3  10     2255.18     2242.25     58.55 o 
  -3  -3  10      113.71      106.16      4.06 o 
  -2  -3  10      263.68      247.88     14.60 o 
  -1  -3  10       37.64       35.39      5.09 o 
   0  -3  10       75.80       75.60      8.26 o 
   1  -3  10       35.43       40.16      6.69 o 
   2  -3  10       27.09       26.96     18.34 o 
   3  -3  10       59.96       53.61      6.65 o 
   4  -3  10       46.85       56.84     10.33 o 
  -8  -2  10       94.41      111.37      9.05 o 
  -7  -2  10       44.62       52.58      5.58 o 
  -6  -2  10      277.02      270.59     12.54 o 
  -5  -2  10       10.75        9.99      4.54 o 
  -4  -2  10       51.02       49.71      3.95 o 
  -3  -2  10       10.47       11.12      4.85 o 
  -2  -2  10        4.20        4.40      3.33 o 
  -1  -2  10       57.40       60.42     11.38 o 
   0  -2  10        0.38        0.49      3.18 o 
   1  -2  10      123.55      110.70      9.34 o 
   2  -2  10      265.90      254.67     12.69 o 
   3  -2  10      104.99      112.16     10.16 o 
  -9  -1  10      164.07      167.34      6.95 o 
  -8  -1  10      115.65      122.75      7.63 o 
  -7  -1  10        0.14        0.73      1.76 o 
  -6  -1  10        9.54        7.02      3.60 o 
  -5  -1  10        4.25        4.08      2.55 o 
  -4  -1  10      270.23      267.04     10.40 o 
  -3  -1  10        1.48        0.31      2.85 o 
  -2  -1  10      127.12      121.56      6.20 o 
  -1  -1  10       29.82       28.87      3.35 o 
   0  -1  10      467.94      519.99     22.99 o 
   1  -1  10        4.28        5.24      5.90 o 
   2  -1  10       96.52       80.69     15.94 o 
  -9   0  10       32.47       23.65      3.84 o 
  -8   0  10       13.55       13.98      6.89 o 
  -7   0  10       75.63       75.90      4.89 o 
  -6   0  10       16.20       18.77      4.02 o 
  -5   0  10      502.78      537.16     28.97 o 
  -4   0  10       70.27       74.06      5.31 o 
  -3   0  10      685.64      717.46     20.56 o 
  -2   0  10       29.10       26.75     11.48 o 
  -1   0  10       20.24       23.01      3.56 o 
   0   0  10       37.80       38.25      5.54 o 
   1   0  10        2.27        2.59      5.15 o 
   2   0  10      145.71      143.66     11.79 o 
  -9   1  10      120.89      129.00      6.16 o 
  -8   1  10       78.93       79.71      5.31 o 
  -7   1  10      239.48      228.72      8.51 o 
  -6   1  10       37.59       36.02      3.52 o 
  -5   1  10      193.07      174.41      9.42 o 
  -4   1  10       50.72       43.55      4.57 o 
  -3   1  10        2.80        3.07      2.78 o 
  -2   1  10       98.86       84.93      6.58 o 
  -1   1  10       18.19       14.88      7.09 o 
   0   1  10       28.99       37.62     17.27 o 
   1   1  10        7.27        3.02      4.34 o 
  -9   2  10        9.28        6.11      4.10 o 
  -8   2  10      197.71      218.84     14.92 o 
  -7   2  10      130.50      133.52      6.86 o 
  -6   2  10        2.54        2.22      2.35 o 
  -5   2  10       31.15       29.78      5.32 o 
  -4   2  10       11.66       13.83      5.63 o 
  -3   2  10      226.99      228.71     11.42 o 
  -2   2  10      105.61      103.01      5.89 o 
  -1   2  10      121.72      147.19     16.11 o 
   0   2  10        2.84        1.35      2.05 o 
  -9   3  10      203.64      209.83     19.20 o 
  -8   3  10       35.86       36.11      4.58 o 
  -7   3  10        0.94        2.40      2.49 o 
  -6   3  10       58.63       56.77      6.84 o 
  -5   3  10       47.26       46.27      7.85 o 
  -4   3  10      122.27      129.89      7.49 o 
  -3   3  10       38.64       29.87      5.72 o 
  -2   3  10       28.76       36.27      4.69 o 
  -1   3  10       42.77       42.01      5.38 o 
  -8   4  10       42.61       41.57      6.46 o 
  -7   4  10      118.32      114.73      8.55 o 
  -6   4  10      277.78      299.30     20.42 o 
  -5   4  10      231.80      218.48     16.12 o 
  -4   4  10       55.02       56.13      6.69 o 
  -3   4  10        3.74        2.88      3.67 o 
  -6   5  10        2.04        2.49      2.57 o 
  -1 -10  11       53.16       42.34      4.37 o 
   0 -10  11      115.04      119.79      6.64 o 
   1 -10  11      164.40      159.55      9.60 o 
  -3  -9  11        1.98        2.75      2.93 o 
  -2  -9  11      561.72      584.26     25.51 o 
  -1  -9  11       53.08       44.89      7.84 o 
   0  -9  11      269.85      279.63     19.02 o 
   1  -9  11       72.08       63.43      5.06 o 
   2  -9  11      116.02      120.23      7.97 o 
   3  -9  11        7.06        4.62      4.47 o 
  -4  -8  11       67.09       75.05      5.57 o 
  -3  -8  11      104.25      118.03      8.64 o 
  -2  -8  11      178.12      186.82      9.11 o 
  -1  -8  11        4.31        4.56      2.07 o 
   0  -8  11       12.79       10.39      7.02 o 
   1  -8  11       36.48       36.53      4.78 o 
   2  -8  11       67.59       69.13      5.74 o 
   3  -8  11       35.06       33.88      4.50 o 
  -5  -7  11      205.31      222.39     18.02 o 
  -4  -7  11        9.35        8.69      5.02 o 
  -3  -7  11       99.24       95.67      6.49 o 
  -2  -7  11        5.47        4.19      3.51 o 
  -1  -7  11        5.32        6.59      5.08 o 
   0  -7  11        6.47        8.07      5.98 o 
   1  -7  11      136.48      119.51      7.77 o 
   2  -7  11       27.02       27.60      8.48 o 
   3  -7  11        0.88        1.13      3.87 o 
  -6  -6  11      170.53      185.30      6.92 o 
  -5  -6  11        9.59        7.14      4.24 o 
  -4  -6  11       84.17       86.70      5.82 o 
  -3  -6  11      291.24      292.42     10.02 o 
  -2  -6  11      148.29      136.60      6.89 o 
  -1  -6  11      216.45      206.23     11.52 o 
   0  -6  11       66.92       58.83      8.02 o 
   1  -6  11      260.96      264.22     18.25 o 
   2  -6  11       10.60        9.31      5.38 o 
   3  -6  11       54.34       54.79      8.23 o 
  -6  -5  11       13.21        8.20      5.88 o 
  -5  -5  11       25.07       18.87      2.76 o 
  -4  -5  11        0.46        2.04      1.38 o 
  -3  -5  11        7.23        6.28      3.76 o 
  -2  -5  11       88.02       78.65      5.97 o 
  -1  -5  11      648.03      645.90     31.73 o 
   0  -5  11       79.16       77.82     12.21 o 
   1  -5  11       12.16        6.92      8.46 o 
   2  -5  11       59.70       62.12      7.28 o 
   3  -5  11       64.31       67.27      9.51 o 
  -7  -4  11        2.75        4.25      3.98 o 
  -6  -4  11      104.48      122.77     11.25 o 
  -5  -4  11        4.65        6.10      4.35 o 
  -4  -4  11      184.38      179.45      6.99 o 
  -3  -4  11       16.94       16.52      8.36 o 
  -2  -4  11      634.86      635.70     25.58 o 
  -1  -4  11       39.25       33.70      5.18 o 
   0  -4  11       10.19        8.96      8.38 o 
   1  -4  11      153.80      173.21     10.02 o 
   2  -4  11       20.25       21.77     14.60 o 
   3  -4  11      103.58      116.09      8.80 o 
  -7  -3  11      255.21      251.58     19.84 o 
  -6  -3  11      104.15       97.06      5.06 o 
  -5  -3  11       41.54       41.09      3.19 o 
  -4  -3  11      224.92      219.83     12.54 o 
  -3  -3  11      142.79      150.64     10.45 o 
  -2  -3  11      296.34      293.62     15.20 o 
  -1  -3  11        7.49        5.34      7.88 o 
   0  -3  11      374.16      391.91     19.50 o 
   1  -3  11        5.03        6.86      5.94 o 
   2  -3  11       76.19       85.53      9.19 o 
  -8  -2  11       22.25       18.43      5.43 o 
  -7  -2  11      184.36      179.48     12.71 o 
  -6  -2  11       14.87       16.40      7.50 o 
  -5  -2  11      100.77      102.60      7.66 o 
  -4  -2  11        7.79        8.75      4.69 o 
  -3  -2  11      250.83      241.84     13.06 o 
  -2  -2  11      132.03      137.18      9.72 o 
  -1  -2  11      141.36      150.46      8.69 o 
   0  -2  11      102.94      112.84      9.56 o 
   1  -2  11      109.66      101.41      7.93 o 
   2  -2  11        3.19        4.61      5.60 o 
  -8  -1  11       26.60       27.32      3.93 o 
  -7  -1  11        7.48        7.39      4.34 o 
  -6  -1  11       25.37       21.36      3.48 o 
  -5  -1  11      655.07      657.82     15.31 o 
  -4  -1  11       81.72       78.44      6.27 o 
  -3  -1  11      902.36      935.98     42.80 o 
  -2  -1  11      121.48      132.79     10.17 o 
  -1  -1  11      112.57      105.41     13.82 o 
   0  -1  11      185.44      183.95     19.31 o 
   1  -1  11       48.93       48.60      7.02 o 
  -8   0  11      344.91      380.73     12.83 o 
  -7   0  11        4.76        2.67      2.22 o 
  -6   0  11      292.37      313.38      9.16 o 
  -5   0  11        7.68        9.63      5.61 o 
  -4   0  11       70.35       69.90      5.47 o 
  -3   0  11        0.13       -0.05      2.54 o 
  -2   0  11       49.71       48.15      6.03 o 
  -1   0  11       11.43       14.27      8.91 o 
   0   0  11        3.41        1.82      4.12 o 
  -8   1  11        2.30        0.92      1.51 o 
  -7   1  11        0.37        1.12      2.79 o 
  -6   1  11      104.27       99.28      5.49 o 
  -5   1  11       34.21       38.28      4.96 o 
  -4   1  11       32.05       19.30     10.53 o 
  -3   1  11      292.10      282.68     11.54 o 
  -2   1  11       38.63       37.40      5.88 o 
  -1   1  11        4.47        5.27      4.16 o 
  -8   2  11        7.46        6.27      3.06 o 
  -7   2  11       43.50       36.10      5.51 o 
  -6   2  11       10.66        7.23      5.38 o 
  -5   2  11       25.78       24.19      8.88 o 
  -4   2  11      134.06      128.02      9.94 o 
  -3   2  11       71.76       61.39     12.95 o 
  -2   2  11        0.06        2.12      4.08 o 
  -7   3  11       29.80       33.61      5.92 o 
  -6   3  11      139.92      130.67      6.75 o 
  -5   3  11      276.57      267.55     16.48 o 
  -4   3  11        9.99        9.57      6.21 o 
  -3  -8  12       43.57       44.36      5.77 o 
  -2  -8  12        7.74        4.04      2.81 o 
  -1  -8  12       95.53       90.93      5.89 o 
   0  -8  12        1.61        1.61      3.16 o 
   1  -8  12       51.93       52.34      5.98 o 
  -4  -7  12        5.48        4.35      2.57 o 
  -3  -7  12       51.90       45.11      4.36 o 
  -2  -7  12      147.73      157.04     12.40 o 
  -1  -7  12      358.19      367.59     25.20 o 
   0  -7  12       31.07       30.98      3.99 o 
   1  -7  12       70.38       77.22      7.55 o 
  -5  -6  12        7.34        7.93      6.16 o 
  -4  -6  12      342.06      368.93     25.66 o 
  -3  -6  12       87.92       93.38      9.59 o 
  -2  -6  12      165.06      169.48     12.77 o 
  -1  -6  12      169.68      161.90     15.90 o 
   0  -6  12       23.08       17.95     12.73 o 
   1  -6  12        0.21        0.33      1.63 o 
  -5  -5  12      563.55      572.64     34.43 o 
  -4  -5  12       28.31       22.83     19.89 o 
  -3  -5  12       35.19       25.20     21.85 o 
  -2  -5  12       59.08       56.04      8.27 o 
  -1  -5  12        0.77        0.81      2.81 o 
   1  -5  12        6.31        2.32      4.14 o 
  -6  -4  12       15.09       11.60     11.47 o 
  -5  -4  12       46.16       46.63      5.57 o 
  -4  -4  12       52.63       51.05     12.35 o 
  -3  -4  12        1.22       -0.11      4.94 o 
  -2  -4  12       52.16       47.22      6.67 o 
  -1  -4  12       16.78       17.91     15.55 o 
   0  -4  12       99.36      101.89     10.70 o 
   1  -4  12        0.58        1.92      4.00 o 
  -6  -3  12        6.03        4.00      3.90 o 
  -5  -3  12       12.17       11.90      9.11 o 
  -4  -3  12      177.27      171.35      9.31 o 
  -3  -3  12      541.35      548.70     32.82 o 
  -2  -3  12      150.48      155.09     11.83 o 
  -1  -3  12      306.89      328.14     30.29 o 
   0  -3  12        1.57       -0.18      5.25 o 
  -7  -2  12        0.29        1.43      2.31 o 
  -6  -2  12      116.48      122.76      6.09 o 
  -5  -2  12       26.63       20.66     15.97 o 
  -4  -2  12      139.45      144.86      9.21 o 
  -3  -2  12      275.02      292.52     13.55 o 
  -2  -2  12      330.11      319.12     29.93 o 
  -1  -2  12       28.18       19.83      6.95 o 
   0  -2  12        0.07        1.23      2.31 o 
  -7  -1  12      128.49      145.25     12.48 o 
  -6  -1  12      415.00      438.96     10.53 o 
  -5  -1  12      286.92      272.15     25.27 o 
  -4  -1  12       13.58        8.18     13.75 o 
  -3  -1  12       10.85       15.06      9.34 o 
  -2  -1  12      123.28      115.19      9.43 o 
  -1  -1  12       28.36       39.57     14.86 o 
  -7   0  12       21.70       16.63      9.18 o 
  -6   0  12        0.03        0.55      2.24 o 
  -5   0  12       41.35       39.81      9.84 o 
  -4   0  12      146.09      138.86     15.70 o 
  -3   0  12       87.85       72.48      9.69 o 
  -2   0  12      161.77      181.83     11.50 o 
  -6   1  12       48.01       41.54      5.07 o 
  -5   1  12      307.45      308.69     16.68 o 
  -4   1  12       18.01       14.94     11.84 o 
  -2  -6  13        0.62        2.79      3.98 o 
  -3  -5  13       40.16       40.66      5.93 o 
  -2  -5  13        4.52        6.24      4.14 o 
  -4  -4  13      182.48      196.54     11.80 o 
  -3  -4  13      135.02      126.02      9.03 o 
  -2  -4  13        5.06        5.09      8.83 o 
  -4  -3  13      181.96      190.87     10.52 o 
  -3  -3  13       74.38       74.95      8.61 o 
                                                 
